# Supplementary material for: Transcriptomic Profile of Canine DH82 Macrophages Infected by Leishmania infantum Promastigotes with Different Virulence Behavior
Source: Int J Mol Sci. 2022 Jan 27;23(3):1466. doi: 10.3390/ijms23031466 (PMC8835757; doi:10.3390/ijms23031466)
Supplement: Supplementary file 1 [file ijms-23-01466-s001.zip › Supplementary Table S10.xlsx]

## Sheet: BCN-BOS 
Supplementary Table 10. Differentially expressed genes in L. infantum BOS1FL1 versus L. infantum BCN150 after DH82 infection.
Gene_ID	Description	BCN-R1	BCN-R2	BCN-R3	BOS-R1	BOS-R2	BOS-R3	Log2FoldChange	P-value	FDR
S33-1	Putative 40S ribosomal protein S33	410.562	379.815	426.02	492.467	479.395	635.472	-0.403873	8.37844e-05	0.0141316
LINJ_27_1070	Putative histone H1	1586.01	1750.92	1798.2	2158.49	2006.48	2103.77	-0.288465	8.53244e-08	5.74193e-05
LINJ_06_0590	Putative 60S ribosomal protein L23a	1092.96	1127.77	1084.86	1156.23	1330.15	1440.4	-0.247882	0.000324177	0.0372529
LINJ_21_0020	Histone H4	1323.55	1229.23	1295.89	1356.07	1548.47	1558.2	-0.213273	0.000472869	0.0416124
LINJ_29_1870	Putative histone H2A	1401.35	1322.62	1470.26	1530.42	1740.9	1586.1	-0.211548	0.000357861	0.0372529
LINJ_33_2880	Putative translation initiation factor IF-2	1607.57	1733.86	1729.84	1869.95	2071.75	1868.18	-0.195387	0.00031433	0.0372529
LINJ_21_1160	Histone H2A	1605.69	1592.89	1704.08	1897.48	1889.45	1795.85	-0.187781	0.00020704	0.029932
LINJ_21_1310	Putative 40S ribosomal protein S23	2870.18	3286.34	3222.89	3576.76	3383.9	3639.24	-0.176755	0.000376526	0.0372529
HSP83	Heat shock protein 83	13650.7	13589.8	13291.8	12600.2	12117.7	12200	0.134709	4.80702e-06	0.00138992
LINJ_08_1280	Beta tubulin	4051.25	4143.84	3947.12	3795.97	3649.48	3505.94	0.149086	0.000242497	0.0327209
LINJ_13_1460	Alpha tubulin	5940.02	6831.28	6691.48	5808.66	5666.09	5583.89	0.190202	2.72339e-05	0.00588609
LINJ_05_0960	Metallo-peptidase Family M49	869.866	884.438	850.058	766.739	744.976	689.203	0.243285	0.000386518	0.0372529
LINJ_05_1110	Conserved hypothetical protein	1169.82	1210.38	1095.76	1012.46	922.78	959.924	0.263701	2.90815e-05	0.00588609
LINJ_05_0100	Putative phosphoprotein phosphatase	553.977	477.686	482.492	413.958	365.736	419.515	0.334982	0.000335223	0.0372529
LINJ_05_0890	Conserved hypothetical protein	676.771	703.061	716.308	569.956	545.79	519.744	0.357714	2.46921e-06	0.000832948
LINJ_05_0570	Conserved hypothetical protein	342.135	344.796	356.668	272.233	274.583	264.522	0.36314	0.000405695	0.0373239
LINJ_05_1080	Conserved hypothetical protein	477.114	486.666	535.992	399.683	397.245	357.517	0.377165	3.51956e-05	0.00647599
LINJ_05_0140	Putative nucleolar RNA helicase II	354.32	372.631	365.584	284.468	262.204	284.154	0.394089	0.000108889	0.0169532
LINJ_05_0400	Putative structural maintenance of chromosome (SMC)	487.425	530.663	566.705	380.311	407.373	394.716	0.422646	2.34835e-06	0.000832948
LINJ_05_0060	Putative major vault protein	676.771	697.674	643.983	539.368	482.771	482.545	0.423538	1.13477e-07	5.74193e-05
LINJ_05_1170	Conserved hypothetical protein	362.757	350.184	331.899	249.802	228.444	280.021	0.461239	2.41809e-05	0.00588609
LINJ_05_0500	ATPase alpha subunit	1708.8	1820.06	1717.95	1261.25	1217.62	1266.81	0.486168	5.06961e-20	1.02609e-16
LINJ_05_0510	ATPase alpha subunit	1135.14	1156.5	1259.24	733.092	840.63	790.465	0.587455	4.64415e-18	4.69988e-15
