# Supplementary material for: Transcriptomic Profile of Canine DH82 Macrophages Infected by Leishmania infantum Promastigotes with Different Virulence Behavior
Source: Int J Mol Sci. 2022 Jan 27;23(3):1466. doi: 10.3390/ijms23031466 (PMC8835757; doi:10.3390/ijms23031466)
Supplement: Supplementary file 1 [file ijms-23-01466-s001.zip › Supplementary Table S4.xlsx]

## Sheet: BOSvsNI_DEG_all
Supplementary Table 4. Differentially expressed genes in canine DH82 cells infected with L. infantum BOS1FL1 versus uninfected cells.
Ensembl_ID	Name	Description	BOS-R1	BOS-R2	BOS-R3	NI-R1	NI-R2	NI-R3	Log2FoldChange	P-value	FDR
ENSCAFG00000030931	LIF	LIF interleukin 6 family cytokine	6513.39	6484.29	7258.09	3421.44	4054.3	3955.4	0.825162	2.95098e-23	3.01767e-19
ENSCAFG00000032469	DDIT4	DNA damage inducible transcript 4	1163.8	923.88	990.423	591.383	476.711	474.943	0.997562	3.11735e-16	1.5939e-12
ENSCAFG00000013918	SLC2A3	solute carrier family 2 member 3	6308.97	5447.35	5635.92	3405.58	3983.75	3748.69	0.642966	1.09378e-14	3.72832e-11
ENSCAFG00000030565	DUSP5	dual specificity phosphatase 5	3637.42	3551.63	3749.95	2261.06	2683.87	2428.85	0.56893	2.97252e-13	7.59925e-10
ENSCAFG00000007539	ADM	adrenomedullin	1030.76	743.443	873.562	513.029	490.28	423.265	0.893611	8.9777e-12	1.83612e-08
ENSCAFG00000029853	CDKN1A	cyclin dependent kinase inhibitor 1A	4975.36	5059.07	5261.04	3912.08	3326.12	3383.66	0.526234	1.2051e-11	2.05389e-08
ENSCAFG00000002576	HIVEP3	HIVEP zinc finger 3	1726.23	1888.87	1873.24	1248.99	1251.03	1359.21	0.507355	7.70883e-11	1.12615e-07
ENSCAFG00000030025	FGL2	fibrinogen like 2	2273.52	2354.81	2177.54	3001.69	2993.24	3058.01	-0.411627	1.51446e-10	1.93586e-07
ENSCAFG00000008586	ADAMTS1	ADAM metallopeptidase with thrombospondin type 1 motif 1	4361.01	4314.48	4642.03	3459.68	3357.78	3094.1	0.426363	9.96411e-10	1.13214e-06
ENSCAFG00000009739	NGF	nerve growth factor	909.625	959.282	937.199	562.467	673.908	646.382	0.574987	3.05237e-09	3.12135e-06
ENSCAFG00000012012	NECTIN1	nectin cell adhesion molecule 1	2260.54	2395.92	2433.25	1774.15	1820.91	1799.7	0.393939	4.36398e-09	4.05692e-06
ENSCAFG00000018466	ADAP2	ArfGAP with dual PH domains 2	412.089	408.837	347.111	760.216	586.165	623.414	-0.752896	5.74934e-09	4.89939e-06
ENSCAFG00000000643	AZIN1	antizyme inhibitor 1	7164.51	7045.01	6743.2	8563.86	8757.19	8926.31	-0.325028	8.26236e-09	6.4993e-06
ENSCAFG00000005621	BHLHE40	basic helix-loop-helix family member e40	5007.8	4687.92	4804.01	3160.26	3715.09	3707.67	0.454106	9.0578e-09	6.61607e-06
ENSCAFG00000017916	SEMA7A	semaphorin 7A	2582.86	2482.71	2602.17	1882.35	2033.48	1993.28	0.375713	2.58179e-08	1.76009e-05
ENSCAFG00000019676	ERRFI1	ERBB receptor feedback inhibitor 1	7100.7	7055.29	7188.66	5932.48	5579.42	5706.7	0.309951	3.04764e-08	1.94782e-05
ENSCAFG00000001938	VEGFA	vascular endothelial growth factor A	44201.7	44011.6	44643.1	34270.4	36076.3	37351.5	0.302845	4.41591e-08	2.6563e-05
ENSCAFG00000000060	ITGA7	integrin subunit alpha 7	2766.73	2748.8	2830.11	2168.71	2270.48	2117.15	0.348276	6.94129e-08	3.94342e-05
ENSCAFG00000008643	SPRED1	sprouty related EVH1 domain containing 1	1048.07	1176.26	1023.98	1460.73	1454.56	1485.53	-0.438269	8.52695e-08	4.5893e-05
ENSCAFG00000003989	PLXNA1	plexin A1	6049.38	6318.7	6250.31	5110.7	4992.35	5093.13	0.292953	1.12125e-07	5.73295e-05
ENSCAFG00000018622	DAB2	DAB adaptor protein 2	1157.31	1083.76	1065.63	1695.79	1435.56	1474.05	-0.477331	1.20929e-07	5.88865e-05
ENSCAFG00000023478	nan	nan	190.361	115.342	155.043	288.229	287.655	298.583	-0.922773	1.47468e-07	6.85458e-05
ENSCAFG00000006091	KITLG	KIT ligand	2826.22	2805.9	2838.21	3771.23	3383.11	3625.65	-0.34784	1.93027e-07	8.58213e-05
ENSCAFG00000032695	FGF10	fibroblast growth factor 10	1027.52	974.128	940.67	1649.16	1295.35	1337.88	-0.540829	2.58911e-07	0.000110318
ENSCAFG00000013410	RGL1	ral guanine nucleotide dissociation stimulator like 1	965.868	983.264	933.728	1626.77	1253.74	1323.11	-0.543684	2.87541e-07	0.000117616
ENSCAFG00000003606	nan	nan	302.848	367.725	335.54	222.002	193.579	200.149	0.708506	3.21381e-07	0.000126401
ENSCAFG00000008265	HK2	hexokinase 2	3511.95	3352.92	3552.1	2900.95	2628.69	2639.67	0.35089	3.98674e-07	0.000150994
ENSCAFG00000007770	LNPEP	leucyl and cystinyl aminopeptidase	1669.99	1732.42	1472.91	2237.74	2090.47	2163.08	-0.41278	4.14361e-07	0.00015133
ENSCAFG00000011405	TXNIP	thioredoxin interacting protein	2997.11	2900.69	2699.36	3815.07	3546.84	3604.32	-0.350869	4.30911e-07	0.000151948
ENSCAFG00000004127	SESN3	sestrin 3	308.256	389.423	358.681	635.224	529.176	503.653	-0.658988	7.41273e-07	0.000252675
ENSCAFG00000005073	SPHK1	sphingosine kinase 1	1717.58	1866.03	1855.89	1412.23	1279.07	1456	0.390815	1.42571e-06	0.000470301
ENSCAFG00000000374	IRAK3	interleukin 1 receptor associated kinase 3	308.256	405.411	357.524	499.038	549.077	632.437	-0.651477	1.60215e-06	0.000496471
ENSCAFG00000015444	DMXL2	Dmx like 2	1461.24	1436.64	1423.15	1769.48	1810.96	1839.89	-0.327082	1.58185e-06	0.000496471
ENSCAFG00000003871	EPS15	epidermal growth factor receptor pathway substrate 15	2673.71	2628.89	2569.78	3283.39	3121.69	3263.9	-0.296501	1.76182e-06	0.000529892
ENSCAFG00000007417	MAN2A1	mannosidase alpha class 2A member 1	16383	17005.6	16809.4	20059.4	19532.5	19679.4	-0.239716	2.03845e-06	0.000595577
ENSCAFG00000019187	MATK	megakaryocyte-associated tyrosine kinase	4267.99	4250.53	4240.54	3602.4	3520.61	3472.25	0.268233	2.20004e-06	0.000624934
ENSCAFG00000002588	IL11	interleukin 11	374.233	368.867	443.145	250.918	272.277	259.209	0.599802	2.75621e-06	0.000761756
ENSCAFG00000018931	CIITA	class II major histocompatibility complex transactivator	801.465	726.313	732.404	597.912	459.524	492.169	0.54561	2.88219e-06	0.000775612
ENSCAFG00000001870	STEAP2	STEAP2 metalloreductase	2154.55	2198.35	1948.45	2516.64	2787.9	2848.84	-0.37185	3.72801e-06	0.000929819
ENSCAFG00000023455	HAVCR1	hepatitis A virus cellular receptor 1	2772.14	2768.21	2731.76	3754.44	3360.5	3303.27	-0.332515	3.64599e-06	0.000929819
ENSCAFG00000010639	RESF1	retroelement silencing factor 1	7491.16	7352.21	7082.22	9061.96	8632.36	8641.67	-0.264313	3.54737e-06	0.000929819
ENSCAFG00000032206	OGFRL1	opioid growth factor receptor like 1	5438.28	5385.68	5196.25	9696.25	6838.59	6847.71	-0.54542	3.83183e-06	0.000932959
ENSCAFG00000007338	NR4A1	nuclear receptor subfamily 4 group A member 1	235.789	239.82	278.846	135.253	148.35	169.798	0.731791	4.185e-06	0.000995252
ENSCAFG00000014175	ITGA4	integrin subunit alpha 4	1773.82	1875.17	1826.96	2216.29	2285.86	2242.65	-0.30082	4.68268e-06	0.0010883
ENSCAFG00000030829	nan	nan	464.006	330.039	393.392	166.035	188.152	282.177	0.897687	4.81247e-06	0.00109361
ENSCAFG00000006404	CAVIN3	caveolae associated protein 3	3004.68	3182.76	3134.41	2022.27	2281.34	2620.8	0.428389	5.35305e-06	0.00119001
ENSCAFG00000000160	NAB2	NGFI-A binding protein 2	1479.63	1497.16	1542.33	1246.19	1102.68	1179.57	0.35704	5.78215e-06	0.00125805
ENSCAFG00000018219	CSF1R	colony stimulating factor 1 receptor	7984.37	8245.26	7602.88	12613.1	9730.51	9886.04	-0.435371	8.08594e-06	0.00166725
ENSCAFG00000000192	SEMA6A	semaphorin 6A	1068.62	1083.76	984.638	1305.89	1318.87	1397.76	-0.358848	8.15202e-06	0.00166725
ENSCAFG00000012922	SMTN	smoothelin	2513.64	2459.87	2478.37	2010.14	1962.93	2108.94	0.292822	8.04803e-06	0.00166725
ENSCAFG00000015925	CCPG1	cell cycle progression 1	1289.27	1244.78	1287.78	1717.25	1587.53	1536.39	-0.340621	1.05922e-05	0.0020848
ENSCAFG00000018487	EMB	embigin	3369.18	3290.11	3149.45	4296.39	3773.89	4153.91	-0.317509	1.06014e-05	0.0020848
ENSCAFG00000008028	SLC9A9	solute carrier family 9 member A9	564.595	590.415	525.294	919.722	714.614	757.12	-0.508494	1.27051e-05	0.00244263
ENSCAFG00000008700	FNIP2	folliculin interacting protein 2	2410.88	2443.88	2340.68	1865.56	1857.09	2059.73	0.315011	1.28987e-05	0.00244263
ENSCAFG00000011187	PRKX	protein kinase X-linked	1689.46	1726.71	1646.46	2553.95	2020.82	2149.14	-0.409142	1.39538e-05	0.00253692
ENSCAFG00000002758	SLC44A1	solute carrier family 44 member 1	1394.18	1466.33	1297.04	1989.62	1673.46	1782.47	-0.38907	1.41409e-05	0.00253692
ENSCAFG00000006979	MTUS1	microtubule associated scaffold protein 1	1194.09	1277.9	1196.38	827.376	991.414	954.808	0.402827	1.36539e-05	0.00253692
ENSCAFG00000008284	EXTL3	exostosin like glycosyltransferase 3	1101.07	1226.51	1082.99	1882.35	1396.66	1519.16	-0.492224	1.47207e-05	0.00259541
ENSCAFG00000003169	CALD1	caldesmon 1	5130.03	5139.01	4944.01	6626.47	5796.52	6234.96	-0.294413	1.66619e-05	0.00288788
ENSCAFG00000003717	CYRIA	CYFIP related Rac1 interactor A	1169.21	1124.87	1180.18	1475.66	1412.04	1435.49	-0.315272	1.69654e-05	0.00289148
ENSCAFG00000018731	LMBRD2	LMBR1 domain containing 2	825.26	859.928	784.47	1020.46	1049.31	1120.5	-0.369788	1.72665e-05	0.00289454
ENSCAFG00000011677	EPB41	erythrocyte membrane protein band 4.1	2174.01	2039.62	2045.64	3433.57	2465.87	2773.37	-0.470262	1.86684e-05	0.00307908
ENSCAFG00000030120	CSPG4	chondroitin sulfate proteoglycan 4	2901.93	3041.15	3133.25	2317.03	2474.01	2572.4	0.30129	2.0203e-05	0.0031784
ENSCAFG00000032027	nan	nan	3439.49	3552.77	3687.47	2554.89	2952.53	2967.78	0.333207	1.98245e-05	0.0031784
ENSCAFG00000013182	EGLN3	egl-9 family hypoxia inducible factor 3	272.563	219.264	230.25	123.127	174.583	114.839	0.809736	1.99275e-05	0.0031784
ENSCAFG00000031868	ZNF518A	zinc finger protein 518A	947.481	912.46	922.158	1089.49	1254.65	1284.56	-0.383723	2.2461e-05	0.00348009
ENSCAFG00000031999	SLC30A1	solute carrier family 30 member 1	5639.46	5885.88	5568.81	8908.99	6815.07	7026.53	-0.412301	2.46743e-05	0.00368881
ENSCAFG00000014345	FN1	fibronectin 1	61021.7	62071.2	60211	76357.4	68225.8	80422.9	-0.295736	2.49851e-05	0.00368881
ENSCAFG00000029394	HAS2	hyaluronan synthase 2	11658.6	11618.7	11816.8	9910.79	10295	9975.45	0.217578	2.42507e-05	0.00368881
ENSCAFG00000019798	CSF1	colony stimulating factor 1	3620.11	3800.58	3660.86	2511.98	3044.8	3060.47	0.362551	2.5251e-05	0.00368881
ENSCAFG00000016129	nan	nan	8219.07	8318.34	8391.98	7297.14	6930.85	7062.63	0.227646	2.57735e-05	0.00371211
ENSCAFG00000005883	TMX4	thioredoxin related transmembrane protein 4	439.129	473.931	468.6	635.224	606.065	600.446	-0.414752	2.61377e-05	0.00371228
ENSCAFG00000013121	RNASEL	ribonuclease L	576.492	533.315	538.022	1080.16	724.565	730.051	-0.620395	2.8042e-05	0.00390454
ENSCAFG00000003776	NRP1	neuropilin 1	7752.9	8113.93	7326.35	12819.2	9044.85	10081.3	-0.461844	2.82551e-05	0.00390454
ENSCAFG00000017315	SEL1L	SEL1L adaptor subunit of ERAD E3 ubiquitin ligase	2892.2	3081.12	2879.86	3573.48	3436.48	3665.02	-0.270121	3.09808e-05	0.00422413
ENSCAFG00000004820	ITGA9	integrin subunit alpha 9	849.055	881.626	823.81	1072.7	1063.78	1076.21	-0.330748	3.27554e-05	0.00440733
ENSCAFG00000012775	CTBP2	C-terminal binding protein 2	3138.8	3199.89	3174.91	2534.36	2723.68	2679.04	0.261206	3.34685e-05	0.00444479
ENSCAFG00000016863	LMNA	lamin A/C	34935.7	35518.6	35462	30488.9	31098.4	30796.7	0.197201	3.39792e-05	0.00445476
ENSCAFG00000007669	CLCN3	chloride voltage-gated channel 3	1426.63	1460.62	1427.78	1869.29	1718.69	1729.97	-0.30127	3.47955e-05	0.00450403
ENSCAFG00000011698	TLR7	toll like receptor 7	1844.13	1755.26	1735.55	3031.54	2170.98	2247.57	-0.481433	3.88388e-05	0.00496457
ENSCAFG00000008894	PTPN11	protein tyrosine phosphatase non-receptor type 11	2177.26	2262.31	2027.13	2689.21	2529.19	2740.56	-0.299583	4.05077e-05	0.00511398
ENSCAFG00000012813	JAML	junction adhesion molecule like	209.83	219.264	258.019	420.684	298.51	356.823	-0.64742	4.39261e-05	0.0054779
ENSCAFG00000013504	CLEC7A	C-type lectin domain containing 7A	426.15	385.997	418.847	755.552	580.737	512.676	-0.585618	4.77516e-05	0.00561273
ENSCAFG00000011751	CD86	CD86 molecule	3062.01	2984.05	2771.1	5060.33	3611.06	3648.61	-0.482377	4.74693e-05	0.00561273
ENSCAFG00000012327	WDR11	WD repeat domain 11	2837.03	2979.48	2834.74	3501.66	3421.1	3366.44	-0.250079	4.57327e-05	0.00561273
ENSCAFG00000008630	KIFC3	kinesin family member C3	3064.17	3051.43	3174.91	2367.4	2680.26	2562.56	0.287633	4.74907e-05	0.00561273
ENSCAFG00000025555	nan	nan	396.947	382.571	393.392	311.549	252.376	225.577	0.57333	4.62003e-05	0.00561273
ENSCAFG00000008833	ACP2	acid phosphatase 2, lysosomal	1968.51	1951.68	1880.18	2733.05	2261.44	2376.36	-0.345385	4.94992e-05	0.00575203
ENSCAFG00000006099	DDHD2	DDHD domain containing 2	454.272	452.233	418.847	599.778	572.596	581.58	-0.403741	5.44355e-05	0.00625457
ENSCAFG00000001611	IRF5	interferon regulatory factor 5	2909.5	3005.75	2903	2462.54	2189.98	2516.62	0.298492	6.17481e-05	0.00698956
ENSCAFG00000016475	nan	nan	1483.95	1411.51	1339.85	885.209	1063.78	1184.49	0.434015	6.21992e-05	0.00698956
ENSCAFG00000020200	GBP6	guanylate binding protein family member 6	464.006	455.659	474.385	881.478	605.161	605.368	-0.584772	6.70283e-05	0.00731305
ENSCAFG00000013968	CD163	CD163 molecule	5029.44	5048.79	4697.57	8151.57	5781.14	6195.59	-0.445868	6.72234e-05	0.00731305
ENSCAFG00000032748	UBL3	ubiquitin like 3	3754.23	3678.39	3483.83	4579.02	4361.86	4178.52	-0.264913	6.67186e-05	0.00731305
ENSCAFG00000005037	KLF5	Kruppel like factor 5	2112.36	2064.74	2219.19	1773.22	1748.54	1792.32	0.267257	7.44243e-05	0.00795165
ENSCAFG00000019715	POLR3K	RNA polymerase III subunit K	1319.55	1317.87	1314.39	1082.96	1072.83	1084.41	0.286415	7.54264e-05	0.00795165
ENSCAFG00000006349	TESPA1	thymocyte expressed, positive selection associated 1	767.935	745.727	760.173	614.702	575.31	590.603	0.353036	7.46699e-05	0.00795165
ENSCAFG00000015190	PLAU	plasminogen activator, urokinase	29339.5	29331.2	29718.5	26484.4	25096.5	24969.4	0.207484	7.63316e-05	0.00796497
ENSCAFG00000001211	HMGA1	high mobility group AT-hook 1	15018	15533.5	16495.9	10428.5	12941.8	13255.8	0.361156	7.94096e-05	0.00820245
ENSCAFG00000000886	DSE	dermatan sulfate epimerase	3009.01	2802.47	2756.06	3717.13	3373.16	3358.23	-0.286	8.18327e-05	0.00836821
ENSCAFG00000018924	TP53I13	tumor protein p53 inducible protein 13	752.793	782.271	780.999	578.324	606.97	627.516	0.352656	8.69035e-05	0.00879876
ENSCAFG00000002663	CD109	CD109 molecule	3574.69	3666.97	3450.28	4195.65	4123.05	4246.6	-0.23294	8.78122e-05	0.00880361
ENSCAFG00000008713	NUCB2	nucleobindin 2	2333.01	2296.57	2200.68	2852.44	2780.66	2604.39	-0.26986	8.96911e-05	0.00882793
ENSCAFG00000007235	HIPK3	homeodomain interacting protein kinase 3	5682.72	5853.9	5450.8	7176.81	6513.84	6607.37	-0.256766	8.97814e-05	0.00882793
ENSCAFG00000013102	GLUL	glutamate-ammonia ligase	2659.65	2582.07	2441.35	4334.63	2950.72	3338.55	-0.467357	9.37661e-05	0.00896123
ENSCAFG00000007160	ZC3H6	zinc finger CCCH-type containing 6	552.697	518.469	561.162	741.561	693.809	680.014	-0.373431	9.30733e-05	0.00896123
ENSCAFG00000006224	ZNF703	zinc finger protein 703	428.313	433.961	473.228	302.221	307.555	354.362	0.468237	9.21493e-05	0.00896123
ENSCAFG00000004443	FOSB	FosB proto-onco, AP-1 transcription factor subunit	313.664	269.513	312.4	181.892	220.716	205.891	0.557176	0.000100106	0.00947851
ENSCAFG00000001047	NCOA7	nuclear receptor coactivator 7	3409.2	3585.89	3259.37	4086.51	4013.6	4053.83	-0.24514	0.000105242	0.00987344
ENSCAFG00000014882	GDF15	growth differentiation factor 15	1640.79	1582.81	1653.4	1423.42	1106.3	1223.04	0.378378	0.000108735	0.0101084
ENSCAFG00000005560	FLRT3	fibronectin leucine rich transmembrane protein 3	3027.4	2833.31	2627.63	4999.7	3317.98	3655.18	-0.495994	0.000111835	0.0102363
ENSCAFG00000004496	MRC1	mannose receptor C-type 1	1193	1188.82	1056.37	1811.46	1404.8	1414.17	-0.428894	0.000112326	0.0102363
ENSCAFG00000002554	SRBD1	S1 RNA binding domain 1	1264.39	1289.32	1309.76	1484.05	1630.95	1616.78	-0.29289	0.000113114	0.0102363
ENSCAFG00000017669	BTK	Bruton tyrosine kinase	1665.66	1604.51	1579.35	1868.36	1980.11	2006.41	-0.271874	0.000117045	0.0104991
ENSCAFG00000018615	JAK1	Janus kinase 1	5045.66	4938.02	4876.91	5825.21	5669.88	5709.98	-0.211252	0.000118715	0.0105564
ENSCAFG00000004176	PANX1	pannexin 1	1466.65	1482.32	1378.03	1846.91	1707.84	1725.05	-0.286765	0.000122178	0.0107706
ENSCAFG00000031552	ERF	ETS2 repressor factor	2349.23	2505.55	2376.55	2058.65	2005.44	2012.15	0.251076	0.000127012	0.0111011
ENSCAFG00000014475	HOMER3	homer scaffold protein 3	1412.57	1355.56	1478.69	1206.09	1125.29	1119.68	0.299624	0.000132385	0.0114726
ENSCAFG00000002001	SGCB	sarcoglycan beta	2212.95	2165.24	2032.91	2497.99	2584.37	2573.22	-0.255823	0.000137266	0.0117956
ENSCAFG00000003397	TFEC	transcription factor EC	953.971	967.276	857.364	1221.94	1117.15	1153.32	-0.329417	0.000145406	0.0121879
ENSCAFG00000008101	PLOD2	procollagen-lysine,2-oxoglutarate 5-dioxygenase 2	8260.17	7572.62	7543.87	8925.78	9538.74	9181.41	-0.241922	0.000144618	0.0121879
ENSCAFG00000029842	MAFF	MAF bZIP transcription factor F	3653.64	3349.49	3571.77	3153.73	2652.21	2633.92	0.325688	0.000145166	0.0121879
ENSCAFG00000004530	CLASP2	cytoplasmic linker associated protein 2	1370.39	1320.15	1354.89	1578.26	1658.99	1631.54	-0.267289	0.000153612	0.012771
ENSCAFG00000015351	BAIAP2L1	BAR/IMD domain containing adaptor protein 2 like 1	1324.96	1233.36	1338.69	887.074	1104.49	1031.09	0.36622	0.000163047	0.0134461
ENSCAFG00000023062	FYB1	FYN binding protein 1	399.11	427.109	418.847	519.559	577.119	537.285	-0.392506	0.000180171	0.0144157
ENSCAFG00000004186	PIP4K2A	phosphatidylinositol-5-phosphate 4-kinase type 2 alpha	4991.58	4890.05	4823.68	6080.8	5482.63	5769.04	-0.237047	0.000181798	0.0144157
ENSCAFG00000028636	IGFBP6	insulin like growth factor binding protein 6	10091.3	10600.1	11791.4	9222.4	8887.45	8907.44	0.265747	0.000178581	0.0144157
ENSCAFG00000005770	CCDC137	coiled-coil domain containing 137	2519.04	2526.11	2721.35	2115.55	2043.43	2265.62	0.273235	0.000181853	0.0144157
ENSCAFG00000004510	nan	nan	486.72	507.049	518.352	422.55	344.643	337.136	0.454556	0.000178775	0.0144157
ENSCAFG00000013940	CLEC4E	C-type lectin domain family 4 member E	1845.21	1677.6	1688.12	2895.35	2066.05	2142.58	-0.44669	0.000185076	0.0145584
ENSCAFG00000016982	DOCK2	dedicator of cytokinesis 2	1078.35	1014.1	985.795	1426.22	1228.41	1238.63	-0.338156	0.000187581	0.0146428
ENSCAFG00000019954	GPR107	G protein-coupled receptor 107	1049.15	1123.73	1107.28	1318.95	1321.58	1340.34	-0.279689	0.00019144	0.0147193
ENSCAFG00000003483	KCNF1	potassium voltage-gated channel modifier subfamily F member 1	726.835	677.207	719.676	405.76	560.836	554.51	0.480484	0.000190013	0.0147193
ENSCAFG00000000245	BCLAF1	BCL2 associated transcription factor 1	3656.89	3730.92	3627.31	4340.23	4281.35	4159.65	-0.214424	0.000205034	0.0155496
ENSCAFG00000019704	RNF126	ring finger protein 126	2028	2166.38	2067.62	1833.85	1687.03	1660.25	0.273622	0.00020528	0.0155496
ENSCAFG00000010769	MANBA	mannosidase beta	842.566	802.827	765.958	1019.53	990.51	979.416	-0.30942	0.000219836	0.0165297
ENSCAFG00000016456	CCDC86	coiled-coil domain containing 86	2588.27	2865.28	2971.27	2303.97	2264.15	2391.12	0.275333	0.000227043	0.016947
ENSCAFG00000006065	PRNP	prion protein	5572.4	5341.14	5477.41	4371.01	4821.38	4731.39	0.235268	0.000229204	0.0169844
ENSCAFG00000000094	LMAN1	lectin, mannose binding 1	2066.94	2059.03	2074.57	2448.55	2390.79	2425.57	-0.228545	0.000232082	0.0170739
ENSCAFG00000000445	SYNE1	spectrin repeat containing nuclear envelope protein 1	1929.57	1894.58	1917.21	2344.08	2171.88	2300.07	-0.247514	0.000234169	0.0171043
ENSCAFG00000028476	DRAP1	DR1 associated protein 1	10095.6	10337.4	10212	8928.58	9143.44	8544.88	0.203378	0.000242383	0.0175554
ENSCAFG00000002105	FHL2	four and a half LIM domains 2	2573.12	2505.55	2714.41	1953.24	2200.83	2237.73	0.285578	0.000243777	0.0175554
ENSCAFG00000010476	NOTCH2	notch receptor 2	5618.91	6289.01	5684.52	6926.83	6799.69	7046.22	-0.239824	0.00025733	0.0184018
ENSCAFG00000013324	LRP6	LDL receptor related protein 6	1527.22	1543.99	1416.21	1736.84	1797.39	1915.36	-0.280484	0.000265281	0.0188386
ENSCAFG00000006790	STARD7	StAR related lipid transfer domain containing 7	2371.95	2479.29	2417.05	2947.59	2842.17	2760.25	-0.234181	0.000272288	0.0189416
ENSCAFG00000015266	MYBBP1A	MYB binding protein 1a	6347.91	6380.37	6335.93	5577.09	5288.15	5644.36	0.207493	0.000270467	0.0189416
ENSCAFG00000031938	GEM	GTP binding protein overexpressed in skeletal muscle	472.659	480.783	476.699	206.144	384.444	314.168	0.659709	0.000271164	0.0189416
ENSCAFG00000019218	C20H19orf71	chromosome 20 C19orf71 homolog	862.035	947.862	909.43	735.964	598.829	744.816	0.38635	0.000281592	0.0194565
ENSCAFG00000023287	nan	nan	772.262	749.153	797.198	1003.67	930.808	937.582	-0.308568	0.000287532	0.0197336
ENSCAFG00000020062	DPYD	dihydropyrimidine dehydrogenase	1535.87	1710.72	1541.17	2431.76	1871.57	1942.43	-0.383286	0.00029137	0.0198636
ENSCAFG00000018282	ROCK1	Rho associated coiled-coil containing protein kinase 1	5093.25	5036.23	4775.09	5739.4	5725.96	5741.97	-0.207187	0.000299638	0.020292
ENSCAFG00000015043	MMP13	matrix metallopeptidase 13	79633.8	80046.4	81471.5	91402.2	88711.7	92812.4	-0.178578	0.000305832	0.0205753
ENSCAFG00000010241	PXN	paxillin	3543.32	3764.04	3829.79	3072.58	3207.62	3216.32	0.229653	0.0003213	0.0214746
ENSCAFG00000011821	TAGLN2	transgelin 2	13455.1	13195.8	13526.9	11533.8	11637.4	12094.2	0.188087	0.000340333	0.022599
ENSCAFG00000015228	VWF	von Willebrand factor	521.331	553.871	498.682	852.561	584.355	768.604	-0.486735	0.000347877	0.0226457
ENSCAFG00000007907	LRBA	LPS responsive beige-like anchor protein	509.433	462.511	437.36	609.106	583.451	633.258	-0.373167	0.000353668	0.0226457
ENSCAFG00000006211	ERLIN2	ER lipid raft associated 2	616.512	677.207	644.469	838.57	792.408	792.392	-0.322348	0.000351569	0.0226457
ENSCAFG00000014559	NIN	ninein	3051.19	3087.97	2960.85	3471.81	3597.49	3488.66	-0.214327	0.000343527	0.0226457
ENSCAFG00000000240	NHP2	NHP2 ribonucleoprotein	1929.57	1966.53	1941.51	1570.8	1684.32	1668.45	0.245411	0.000350552	0.0226457
ENSCAFG00000016734	EFNB1	ephrin B1	2105.87	1980.23	2164.81	1646.36	1819.1	1729.15	0.266969	0.000354323	0.0226457
ENSCAFG00000010768	IPO8	importin 8	1287.1	1348.7	1371.09	1540.02	1604.72	1678.3	-0.268053	0.000356726	0.0226577
ENSCAFG00000014584	nan	nan	184.953	192.998	211.738	310.616	270.468	261.67	-0.514773	0.000366753	0.0231507
ENSCAFG00000013421	ACAP2	ArfGAP with coiled-coil, ankyrin repeat and PH domains 2	1127.03	1251.63	1129.27	1344.14	1471.74	1507.68	-0.302114	0.000375561	0.0232757
ENSCAFG00000010370	MS4A7	membrane spanning 4-domains A7	11201	11005.5	11136.5	15261.2	12747.3	12633.2	-0.2855	0.000373218	0.0232757
ENSCAFG00000001432	C12H6orf89	chromosome 12 C6orf89 homolog	1684.05	1633.06	1681.17	2090.36	1917.7	1947.35	-0.252514	0.000373487	0.0232757
ENSCAFG00000010883	FMO5	flavin containing dimethylaniline monoxygenase 5	196.851	196.424	189.754	289.162	248.758	286.278	-0.49953	0.000395548	0.0234718
ENSCAFG00000006941	CAT	catalase	1781.39	1725.57	1675.39	2603.39	1959.31	2122.07	-0.36694	0.000393961	0.0234718
ENSCAFG00000007617	ST8SIA4	ST8 alpha-N-acetyl-neuraminide alpha-2,8-sialyltransferase 4	842.566	901.04	753.23	1134.26	983.273	1063.09	-0.348919	0.000401678	0.0234718
ENSCAFG00000011265	PTPRC	protein tyrosine phosphatase receptor type C	9765.76	9845.2	9484.22	12210.1	11393.1	10661.2	-0.235819	0.000397234	0.0234718
ENSCAFG00000014597	ITGAV	integrin subunit alpha V	18796	19645.9	18661.8	22518.3	21410.4	21433.1	-0.194844	0.000381341	0.0234718
ENSCAFG00000001480	TRIOBP	TRIO and F-actin binding protein	2976.56	3003.47	2916.89	2634.17	2368.18	2530.57	0.24016	0.000399498	0.0234718
ENSCAFG00000004034	EMP3	epithelial membrane protein 3	4361.01	4264.24	4496.24	3418.64	3950.28	3623.18	0.255413	0.000400137	0.0234718
ENSCAFG00000005088	CSRNP1	cysteine and serine rich nuclear protein 1	1102.15	1150	1114.23	953.302	903.67	920.356	0.277559	0.000383795	0.0234718
ENSCAFG00000019791	SLC6A17	solute carrier family 6 member 17	1869	1974.52	2105.81	1553.08	1715.98	1635.64	0.278226	0.00038681	0.0234718
ENSCAFG00000013762	PTGS2	prostaglandin-endoperoxide synthase 2	5827.66	5485.04	5966.83	5287	4276.83	4037.43	0.345541	0.000399899	0.0234718
ENSCAFG00000003518	TLR4	toll like receptor 4	2704	2406.2	2496.88	3214.36	3046.61	2889.85	-0.26613	0.00040714	0.0236558
ENSCAFG00000031319	TMEM236	transmembrane protein 236	179.545	179.294	175.869	367.516	234.285	244.444	-0.660825	0.000411235	0.0237587
ENSCAFG00000006052	RASSF2	Ras association domain family member 2	512.678	586.989	585.46	867.486	685.668	699.7	-0.418711	0.000429495	0.0246742
ENSCAFG00000018832	TUBB6	tubulin beta 6 class V	6937.38	6829.17	6921.39	6085.46	5848.08	6159.5	0.193309	0.000440369	0.0251576
ENSCAFG00000006695	SLCO2A1	solute carrier organic anion transporter family member 2A1	519.168	539.025	444.302	765.813	570.787	734.152	-0.462641	0.000446993	0.0253942
ENSCAFG00000001308	EXOC4	exocyst complex component 4	1316.31	1422.93	1288.94	1857.17	1585.72	1576.58	-0.317043	0.000458806	0.0259213
ENSCAFG00000014278	ABCA12	ATP binding cassette subfamily A member 12	489.964	464.795	423.475	898.268	502.944	693.958	-0.603715	0.000462698	0.0259975
ENSCAFG00000032033	APEX1	apurinic/apyrimidinic endodeoxyribonuclease 1	8080.63	8461.09	8497.27	7382.02	7204.04	7344.8	0.191151	0.000465532	0.0260139
ENSCAFG00000007775	NCOA2	nuclear receptor coactivator 2	635.98	647.515	585.46	743.426	767.984	916.255	-0.378129	0.000509785	0.0283319
ENSCAFG00000019116	MAMLD1	mastermind like domain containing 1	208.749	218.122	224.465	140.85	142.018	164.877	0.538443	0.000520858	0.0287908
ENSCAFG00000009264	BCL2L15	BCL2 like 15	214.157	187.288	168.927	286.364	241.522	302.684	-0.541698	0.000531362	0.0292135
ENSCAFG00000001007	FBXO32	F-box protein 32	464.006	483.067	479.013	312.481	356.403	397.016	0.418128	0.000534538	0.0292309
ENSCAFG00000005749	HBEGF	heparin binding EGF like growth factor	8241.79	7869.54	8102.72	7436.13	6481.28	6206.25	0.267125	0.000544901	0.0296391
ENSCAFG00000019226	nan	nan	1280.61	1346.42	1478.69	1114.67	1107.2	1145.93	0.285295	0.000563882	0.0305093
ENSCAFG00000031890	HPCAL1	hippocalcin like 1	10933.9	11054.6	10973.3	9456.53	9547.79	9997.59	0.184557	0.000571591	0.0307636
ENSCAFG00000001757	GPR37	G protein-coupled receptor 37	139.526	198.708	172.398	380.574	213.48	260.029	-0.74209	0.00057582	0.030829
ENSCAFG00000029621	ACER2	alkaline ceramidase 2	1255.74	1256.2	1174.39	1466.33	1551.35	1419.09	-0.2669	0.00058295	0.0309969
ENSCAFG00000000185	STX7	syntaxin 7	1233.02	1203.67	1198.69	1427.15	1427.42	1452.72	-0.244659	0.000585019	0.0309969
ENSCAFG00000025580	FRY	FRY microtubule binding protein	215.238	253.524	237.192	326.473	327.456	309.246	-0.448561	0.000595297	0.0313789
ENSCAFG00000003816	SMPD2	sphingomyelin phosphodiesterase 2	1585.62	1498.31	1634.89	1373.99	1204.89	1306.71	0.280361	0.000602751	0.0316089
ENSCAFG00000002416	TDRD7	tudor domain containing 7	302.848	272.939	285.788	418.818	368.162	369.127	-0.423009	0.000608375	0.031741
ENSCAFG00000032121	RBM38	RNA binding motif protein 38	864.198	814.248	888.604	675.333	689.286	718.567	0.300856	0.000617279	0.0318825
ENSCAFG00000011629	CLCF1	cardiotrophin like cytokine factor 1	817.689	758.289	868.934	498.105	658.531	666.889	0.422055	0.000617322	0.0318825
ENSCAFG00000019825	GNAI3	G protein subunit alpha i3	1598.6	1534.85	1618.69	1793.74	1951.17	1888.29	-0.245478	0.000634563	0.0323517
ENSCAFG00000000507	VPS13B	vacuolar protein sorting 13 homolog B	3197.21	3276.4	3233.92	3558.56	3899.62	3861.89	-0.221894	0.000634139	0.0323517
ENSCAFG00000010491	LPCAT1	lysophosphatidylcholine acyltransferase 1	4918.03	4856.94	4841.04	4357.95	4256.03	4199.02	0.190072	0.000635898	0.0323517
ENSCAFG00000007894	EYA1	EYA transcriptional coactivator and phosphatase 1	270.4	299.205	263.804	384.306	371.78	356.002	-0.415729	0.000652351	0.0328618
ENSCAFG00000015715	UQCC3	ubiquinol-cytochrome c reductase complex assembly factor 3	1189.76	1316.73	1277.37	1099.75	1001.36	1001.56	0.286481	0.00064983	0.0328618
ENSCAFG00000032626	SRM	spermidine synthase	2673.71	2779.63	2714.41	2150.06	2294.91	2444.44	0.245103	0.000665673	0.0333685
ENSCAFG00000015237	EXOC5	exocyst complex component 5	1619.15	1740.41	1595.55	1947.65	1981.92	1922.74	-0.240058	0.000670129	0.033428
ENSCAFG00000006703	UHRF1BP1L	UHRF1 binding protein 1 like	1608.34	1728.99	1571.25	1877.69	1943.93	2020.35	-0.25145	0.000679214	0.0336237
ENSCAFG00000005849	TBC1D5	TBC1 domain family member 5	2630.45	2652.87	2576.72	2898.15	3140.68	3135.94	-0.223294	0.000680629	0.0336237
ENSCAFG00000005078	UBE2O	ubiquitin conjugating enzyme E2 O	3111.76	3188.47	3199.2	2675.21	2792.42	2770.91	0.205283	0.000691174	0.0339805
ENSCAFG00000003550	INHBA	inhibin subunit beta A	10319.5	10693.7	11369	10045.1	7310.77	7956.73	0.355401	0.000702772	0.0343854
ENSCAFG00000004973	CELF2	CUGBP Elav-like family member 2	233.625	247.814	204.795	333.935	313.888	296.122	-0.458749	0.000759868	0.0369295
ENSCAFG00000009242	FILIP1L	filamin A interacting protein 1 like	385.049	428.251	381.822	533.55	550.886	474.123	-0.382361	0.000764479	0.0369295
ENSCAFG00000010917	ARHGAP31	Rho GTPase activating protein 31	3164.76	3132.51	3093.91	4468.95	3490.75	3695.37	-0.311389	0.000765602	0.0369295
ENSCAFG00000008371	G3BP2	G3BP stress granule assembly factor 2	684.652	694.337	667.61	838.57	793.312	899.029	-0.306943	0.000773615	0.0371408
ENSCAFG00000030307	GPC6	glypican 6	723.59	757.147	711.577	847.897	892.815	976.956	-0.310698	0.000781447	0.0372676
ENSCAFG00000011326	PRKCA	protein kinase C alpha	750.63	704.615	696.536	910.394	846.682	880.162	-0.293026	0.000790834	0.0372676
ENSCAFG00000006006	FASN	fatty acid synthase	10385.5	10590.9	10799.8	9061.03	8645.93	9708.03	0.212859	0.000789616	0.0372676
ENSCAFG00000004620	TOMM40	translocase of outer mitochondrial membrane 40	4165.24	4177.44	4202.35	3339.35	3640.01	3756.07	0.224471	0.000784133	0.0372676
ENSCAFG00000013490	NIBAN1	niban apoptosis regulator 1	3266.43	3461.41	3298.71	3833.73	3812.78	3867.63	-0.199681	0.000797469	0.0374079
ENSCAFG00000019016	CPD	carboxypeptidase D	7122.33	7391.04	6944.53	7715.03	8689.35	8963.22	-0.241589	0.000844371	0.0389847
ENSCAFG00000012052	IDH2	isocitrate dehydrogenase (NADP(+)) 2	3882.94	3768.61	3800.86	3222.76	3380.4	3376.28	0.198554	0.000846333	0.0389847
ENSCAFG00000018376	nan	nan	2099.38	2226.9	2369.61	1530.69	1848.95	1949.81	0.32868	0.000840492	0.0389847
ENSCAFG00000000820	CSF2	colony stimulating factor 2	1869	1828.35	2185.64	1774.15	1188.61	1383.82	0.436851	0.000839451	0.0389847
ENSCAFG00000015822	TUT1	terminal uridylyl transferase 1, U6 snRNA-specific	4726.59	4751.87	5198.56	4090.24	4206.27	4317.14	0.218366	0.000882964	0.0403089
ENSCAFG00000019919	IRF8	interferon regulatory factor 8	837.158	863.354	875.876	727.569	709.187	677.553	0.285514	0.000880645	0.0403089
ENSCAFG00000012374	FGFR2	fibroblast growth factor receptor 2	1143.25	1084.9	1165.14	1494.31	1268.21	1383.82	-0.288999	0.000935027	0.0424959
ENSCAFG00000004076	KIF5B	kinesin family member 5B	12825.6	12827	12506.4	13981.4	14420.7	14544.4	-0.170542	0.000946388	0.042822
ENSCAFG00000011356	VWA5A	von Willebrand factor A domain containing 5A	453.19	400.843	378.351	543.811	492.089	575.018	-0.386139	0.000960452	0.0432669
ENSCAFG00000002825	GSDME	gasdermin E	786.323	808.538	797.198	1067.1	909.098	972.854	-0.301803	0.000967147	0.0433552
ENSCAFG00000004354	PHTF2	putative homeodomain transcription factor 2	1241.68	1226.51	1302.82	1409.43	1571.25	1533.11	-0.259743	0.000978523	0.0433552
ENSCAFG00000017181	MAT2B	methionine adenosyltransferase 2B	1770.58	1612.51	1800.35	2164.98	2000.92	2010.51	-0.252611	0.000978906	0.0433552
ENSCAFG00000016387	RBPJ	recombination signal binding protein for immunoglobulin kappa J region	1661.34	1529.14	1596.71	1831.98	1968.36	1857.12	-0.240752	0.000979372	0.0433552
ENSCAFG00000011943	TRAF3IP3	TRAF3 interacting protein 3	1130.27	1015.24	1100.34	1544.68	1269.12	1267.34	-0.329745	0.000986627	0.0434049
ENSCAFG00000006491	ITGA5	integrin subunit alpha 5	22726.6	22739.5	22800.5	18853.4	20604.4	20407	0.189439	0.000988984	0.0434049
ENSCAFG00000000121	STAT2	signal transducer and activator of transcription 2	1416.89	1362.41	1316.71	1710.72	1591.15	1570.84	-0.249957	0.00100085	0.0437378
ENSCAFG00000008123	TENM3	teneurin transmembrane protein 3	5584.3	5654.05	5248.31	8849.29	6010.9	6704.98	-0.387307	0.00101089	0.0439887
ENSCAFG00000015300	SPPL2A	signal peptide peptidase like 2A	5160.31	5268.06	5013.44	6358.76	5775.71	5778.06	-0.213991	0.00103115	0.0444916
ENSCAFG00000017913	PMP22	peripheral myelin protein 22	3004.68	2961.21	3187.63	2123.94	2703.77	2570.76	0.306827	0.00102782	0.0444916
ENSCAFG00000018577	XIAP	X-linked inhibitor of apoptosis	1468.81	1434.35	1441.67	1715.38	1688.84	1668.45	-0.223222	0.00103785	0.0445926
ENSCAFG00000030576	nan	nan	1031.85	1044.93	1114.23	866.553	862.965	916.255	0.269661	0.00104756	0.0448215
ENSCAFG00000019974	CDH13	cadherin 13	2543.92	2576.36	2426.3	2989.56	2844.89	2893.13	-0.209611	0.00105737	0.0450528
ENSCAFG00000008582	VCAN	versican	7289.98	7087.27	7118.08	7694.51	8806.94	8586.71	-0.223038	0.00106784	0.0453101
ENSCAFG00000001866	nan	nan	2647.75	2606.05	2673.91	3054.86	3133.45	2943.99	-0.203909	0.00107279	0.045332
ENSCAFG00000004944	PCDH9	protocadherin 9	290.95	276.365	276.532	362.852	358.212	382.251	-0.386948	0.00110008	0.0462937
ENSCAFG00000018946	TICAM1	toll like receptor adaptor molecule 1	1294.67	1150	1229.93	1094.15	950.708	931.84	0.304702	0.00113785	0.0476871
ENSCAFG00000012666	F11R	F11 receptor	301.766	269.513	268.432	439.34	360.021	346.159	-0.446195	0.00114717	0.0477629
ENSCAFG00000010793	SLC12A7	solute carrier family 12 member 7	482.393	465.937	441.988	373.112	358.212	360.104	0.349843	0.001149	0.0477629
ENSCAFG00000006266	ARHGAP26	Rho GTPase activating protein 26	947.481	970.702	861.992	1377.72	1024.88	1186.13	-0.367944	0.00116088	0.0478677
ENSCAFG00000007179	ZDHHC20	zinc finger DHHC-type palmitoyltransferase 20	947.481	1079.19	953.398	1200.49	1198.56	1200.89	-0.272834	0.00115965	0.0478677
ENSCAFG00000002921	SKAP2	src kinase associated phosphoprotein 2	7001.19	6789.2	6797.59	8135.71	7917.74	7477.69	-0.19261	0.0011807	0.0484893
ENSCAFG00000006022	EFNB2	ephrin B2	256.339	275.223	285.788	465.457	317.506	373.228	-0.500126	0.00118648	0.0484903
ENSCAFG00000007083	MTMR6	myotubularin related protein 6	1137.84	1261.91	1123.48	1353.46	1450.94	1424.83	-0.263747	0.00119914	0.0484903
ENSCAFG00000005707	OSBPL8	oxysterol binding protein like 8	2005.28	1925.42	1899.85	2121.14	2445.97	2375.54	-0.251951	0.00120918	0.0484903
ENSCAFG00000001100	EFR3A	EFR3 homolog A	2701.83	2842.44	2786.14	3061.39	3261.9	3334.45	-0.2136	0.00120634	0.0484903
ENSCAFG00000003967	RPL18	ribosomal protein L18	15052.6	15604.3	15504.3	13655.9	13754.1	13824.2	0.162803	0.00119583	0.0484903
ENSCAFG00000024219	nan	nan	1720.82	1754.12	1767.95	1393.57	1487.12	1556.07	0.240279	0.00120502	0.0484903
ENSCAFG00000013170	VPS8	VPS8 subunit of CORVET complex	853.382	883.91	904.802	1004.6	1080.06	1095.9	-0.268255	0.00123323	0.0492617
ENSCAFG00000006370	HGF	hepatocyte growth factor	2079.92	2119.56	2061.84	2378.59	2436.92	2387.02	-0.202026	0.00126364	0.0496847
ENSCAFG00000002366	RPS5	ribosomal protein S5	14501	15197.8	14790.4	13465.6	12949	13120.4	0.17032	0.0012674	0.0496847
ENSCAFG00000016880	ATP5MC1	ATP synthase membrane subunit c locus 1	4372.91	4933.45	4729.96	4045.47	4045.26	4014.46	0.213425	0.00126811	0.0496847
ENSCAFG00000014567	PPP1R14B	protein phosphatase 1 regulatory inhibitor subunit 14B	7045.54	7033.59	7564.7	5453.97	6289.51	6443.31	0.250884	0.00125887	0.0496847
ENSCAFG00000015002	PRRX1	paired related homeobox 1	3667.7	3685.24	3845.99	2751.7	3305.32	3258.16	0.265432	0.00126691	0.0496847
ENSCAFG00000029475	B3GALT5	beta-1,3-galactosyltransferase 5	981.01	1064.35	1099.18	500.903	876.533	807.978	0.524212	0.00127987	0.0499541
