# Supplementary material for: Transcriptomic Profile of Canine DH82 Macrophages Infected by Leishmania infantum Promastigotes with Different Virulence Behavior
Source: Int J Mol Sci. 2022 Jan 27;23(3):1466. doi: 10.3390/ijms23031466 (PMC8835757; doi:10.3390/ijms23031466)
Supplement: Supplementary file 1 [file ijms-23-01466-s001.zip › Supplementary Table S5.xlsx]

## Sheet: BCN-NI
Supplementary Table 5. Differentially expressed genes in canine DH82 cells infected with L. infantum BCN150 versus uninfected cells.
Ensembl_ID	Name	Description	BCN-R1	BCN-R2	BCN-R3	NI-R1	NI-R2	NI-R3	Log2FoldChange	P-value	FDR
ENSCAFG00000032469	DDIT4	DNA damage inducible transcript 4	1594.54	1242.1	1345.71	609.833	491.623	489.129	1.39555	4.03972e-30	4.42187e-26
ENSCAFG00000030931	LIF	LIF interleukin 6 family cytokine	6857.05	6681.02	7068.81	3528.18	4181.13	4073.54	0.806185	1.05055e-25	5.74967e-22
ENSCAFG00000013918	SLC2A3	solute carrier family 2 member 3	8041.87	6459.54	7061.73	3511.83	4108.36	3860.66	0.909228	1.46691e-22	5.35226e-19
ENSCAFG00000007539	ADM	adrenomedullin	1127.53	904.275	1120.05	529.035	505.616	435.908	1.10025	1.60798e-20	4.40023e-17
ENSCAFG00000017916	SEMA7A	semaphorin 7A	2731.79	2798.56	2898.18	1941.08	2097.09	2052.82	0.468255	1.93654e-12	3.57564e-09
ENSCAFG00000013182	EGLN3	egl-9 family hypoxia inducible factor 3	412.958	318.435	320.182	126.968	180.044	118.27	1.30775	1.95997e-12	3.57564e-09
ENSCAFG00000029853	CDKN1A	cyclin dependent kinase inhibitor 1A	5154.41	5308.28	5323.76	4034.13	3430.16	3484.73	0.528089	5.33055e-12	8.33546e-09
ENSCAFG00000012012	NECTIN1	nectin cell adhesion molecule 1	2533.96	2421.95	2439.76	1829.5	1877.87	1853.45	0.411347	6.97624e-11	9.54524e-08
ENSCAFG00000005621	BHLHE40	basic helix-loop-helix family member e40	5088.47	5133.75	5128.82	3258.86	3831.3	3818.42	0.492641	1.22516e-10	1.49006e-07
ENSCAFG00000008586	ADAMTS1	ADAM metallopeptidase with thrombospondin type 1 motif 1	4559.84	4612.21	4482.55	3567.62	3462.81	3186.52	0.418818	1.99097e-10	2.17931e-07
ENSCAFG00000008265	HK2	hexokinase 2	4018.23	3617.1	3785.47	2991.45	2710.92	2718.51	0.439747	1.61544e-09	1.60751e-06
ENSCAFG00000001938	VEGFA	vascular endothelial growth factor A	45643.8	46810	48191.5	35339.5	37204.7	38467.2	0.341313	2.11921e-09	1.65692e-06
ENSCAFG00000030565	DUSP5	dual specificity phosphatase 5	3458.25	3440.53	3616.52	2331.6	2767.83	2501.4	0.468076	2.00028e-09	1.65692e-06
ENSCAFG00000024645	BNIP3	BCL2 interacting protein 3	2127.49	1822.84	1951.81	1327.4	1471.14	1268.86	0.537284	1.98785e-09	1.65692e-06
ENSCAFG00000019676	ERRFI1	ERBB receptor feedback inhibitor 1	7266.77	7707.77	7971.47	6117.57	5753.94	5877.15	0.370493	2.4142e-09	1.76172e-06
ENSCAFG00000010639	RESF1	retroelement silencing factor 1	7364.06	7000.48	7311.02	9344.68	8902.38	8899.79	-0.324749	6.33307e-09	4.33261e-06
ENSCAFG00000009739	NGF	nerve growth factor	936.183	992.049	932.19	580.015	694.988	665.689	0.559416	7.15357e-09	4.60606e-06
ENSCAFG00000030025	FGL2	fibrinogen like 2	2526.4	2314.78	2404.32	3095.34	3086.87	3149.35	-0.365238	1.14868e-08	6.61762e-06
ENSCAFG00000003989	PLXNA1	plexin A1	6427.88	6361.56	6437.9	5270.15	5148.51	5245.26	0.295673	1.11008e-08	6.61762e-06
ENSCAFG00000006065	PRNP	prion protein	6038.7	6213.57	6078.73	4507.38	4972.2	4872.71	0.35293	1.29825e-08	7.10533e-06
ENSCAFG00000028636	IGFBP6	insulin like growth factor binding protein 6	11209.3	11243.2	11736.9	9510.13	9165.45	9173.5	0.295886	2.83494e-08	1.47768e-05
ENSCAFG00000018466	ADAP2	ArfGAP with dual PH domains 2	436.741	434.787	393.434	783.934	604.5	642.035	-0.681249	3.15508e-08	1.5698e-05
ENSCAFG00000000192	SEMA6A	semaphorin 6A	1086.45	1010.42	992.446	1346.63	1360.13	1439.51	-0.424645	6.98487e-08	3.32419e-05
ENSCAFG00000005073	SPHK1	sphingosine kinase 1	1822.64	1995.32	1937.63	1456.29	1319.08	1499.49	0.428877	8.12724e-08	3.7067e-05
ENSCAFG00000003606	nan	nan	317.826	342.93	381.619	228.928	199.634	206.127	0.715363	1.24661e-07	5.45815e-05
ENSCAFG00000002576	HIVEP3	HIVEP zinc finger 3	1649.67	1862.64	1805.31	1287.96	1290.16	1399.81	0.418393	1.90963e-07	8.03956e-05
ENSCAFG00000018622	DAB2	DAB adaptor protein 2	1191.31	1040.02	1150.76	1748.7	1480.47	1518.07	-0.489289	2.02015e-07	8.18983e-05
ENSCAFG00000000160	NAB2	NGFI-A binding protein 2	1591.29	1609.53	1584.37	1285.07	1137.17	1214.8	0.396044	2.14754e-07	8.39535e-05
ENSCAFG00000011405	TXNIP	thioredoxin interacting protein	3052.86	3055.76	3000.97	3934.1	3657.78	3711.98	-0.311143	3.61913e-07	0.000136604
ENSCAFG00000016734	EFNB1	ephrin B1	2298.3	2212.72	2344.06	1697.72	1876	1780.8	0.356059	4.58363e-07	0.000167242
ENSCAFG00000016129	nan	nan	8602.94	8908.03	8966.28	7524.8	7147.65	7273.58	0.270807	6.52877e-07	0.000230529
ENSCAFG00000003871	EPS15	epidermal growth factor receptor pathway substrate 15	2729.63	2700.58	2706.78	3385.82	3219.34	3361.39	-0.292633	8.50003e-07	0.000290754
ENSCAFG00000007338	NR4A1	nuclear receptor subfamily 4 group A member 1	245.397	266.383	259.926	139.473	152.991	174.87	0.721238	1.71578e-06	0.000569119
ENSCAFG00000010241	PXN	paxillin	4040.94	4011.06	3855.18	3168.44	3307.96	3312.39	0.28267	1.88002e-06	0.000605257
ENSCAFG00000012922	SMTN	smoothelin	2543.69	2575.04	2642.98	2072.86	2024.33	2171.94	0.307678	1.9936e-06	0.000623484
ENSCAFG00000016456	CCDC86	coiled-coil domain containing 86	2893.95	3101.68	2892.27	2375.85	2334.97	2462.54	0.309285	2.24312e-06	0.000682034
ENSCAFG00000032027	nan	nan	3657.17	3798.77	3731.12	2634.6	3044.89	3056.42	0.356552	2.60607e-06	0.000770974
ENSCAFG00000016475	nan	nan	1434.54	1553.39	1624.54	912.826	1097.06	1219.87	0.513109	2.82335e-06	0.000813273
ENSCAFG00000004510	nan	nan	537.278	588.901	548.208	435.733	355.424	347.206	0.55852	3.33398e-06	0.000935737
ENSCAFG00000014175	ITGA4	integrin subunit alpha 4	1868.04	1944.29	1841.93	2285.43	2357.36	2309.64	-0.297836	3.51379e-06	0.000961549
ENSCAFG00000005770	CCDC137	coiled-coil domain containing 137	2736.12	2685.27	2885.18	2181.55	2107.35	2333.29	0.326324	3.72099e-06	0.000993412
ENSCAFG00000013410	RGL1	ral guanine nucleotide dissociation stimulator like 1	1086.45	1013.48	947.55	1677.52	1292.96	1362.63	-0.507065	4.20755e-06	0.00109657
ENSCAFG00000030120	CSPG4	chondroitin sulfate proteoglycan 4	2995.57	3290.5	3295.16	2389.32	2551.4	2649.24	0.335783	4.41729e-06	0.00112446
ENSCAFG00000019187	MATK	megakaryocyte-associated tyrosine kinase	4392.28	4645.89	4253.34	3714.79	3630.73	3575.97	0.283709	5.02676e-06	0.00122273
ENSCAFG00000009793	CBLB	Cbl proto-onco B	1721.02	1668.72	1632.81	1400.5	1195.01	1279	0.374792	4.97989e-06	0.00122273
ENSCAFG00000029842	MAFF	MAF bZIP transcription factor F	3675.54	3758.97	3894.17	3252.12	2735.18	2712.6	0.381125	5.43536e-06	0.00129338
ENSCAFG00000001611	IRF5	interferon regulatory factor 5	3003.14	3157.82	3195.91	2539.37	2258.48	2591.79	0.340278	5.95112e-06	0.00138598
ENSCAFG00000006404	CAVIN3	caveolae associated protein 3	3082.05	3323.16	3187.64	2085.36	2352.7	2699.08	0.426198	7.32885e-06	0.00167128
ENSCAFG00000001007	FBXO32	F-box protein 32	540.521	521.54	521.034	322.23	367.551	408.875	0.525271	7.59045e-06	0.00169561
ENSCAFG00000032206	OGFRL1	opioid growth factor receptor like 1	5540.34	5557.31	5569.51	9998.76	7052.5	7052.25	-0.532132	8.1291e-06	0.00174473
ENSCAFG00000005123	nan	nan	748.081	810.377	797.501	612.719	577.447	596.417	0.399254	8.10777e-06	0.00174473
ENSCAFG00000031319	TMEM236	transmembrane protein 236	155.67	164.321	165.408	378.982	241.613	251.745	-0.844447	9.09223e-06	0.0018795
ENSCAFG00000029394	HAS2	hyaluronan synthase 2	12095.8	11955.6	12379.6	10220	10617	10273.4	0.227719	9.35556e-06	0.0018795
ENSCAFG00000012775	CTBP2	C-terminal binding protein 2	3284.21	3358.88	3256.17	2613.43	2808.87	2759.06	0.274963	9.49464e-06	0.0018795
ENSCAFG00000018931	CIITA	class II major histocompatibility complex transactivator	809.701	786.903	702.983	616.566	473.898	506.87	0.52709	9.51793e-06	0.0018795
ENSCAFG00000002588	IL11	interleukin 11	358.906	412.333	398.16	258.746	280.794	266.951	0.536138	9.61558e-06	0.0018795
ENSCAFG00000011698	TLR7	toll like receptor 7	1797.77	1825.9	1746.23	3126.12	2238.89	2314.7	-0.515775	1.19223e-05	0.00228951
ENSCAFG00000000060	ITGA7	integrin subunit alpha 7	2804.22	2647.5	2793.03	2236.38	2341.5	2180.38	0.286788	1.3566e-05	0.00256023
ENSCAFG00000001307	DEF6	DEF6 guanine nucleotide exchange factor	415.12	466.426	394.615	289.527	295.72	307.501	0.516391	1.43782e-05	0.00266753
ENSCAFG00000032695	FGF10	fibroblast growth factor 10	1058.34	1083.91	1102.32	1700.61	1335.87	1377.84	-0.443818	1.53059e-05	0.0027923
ENSCAFG00000020200	GBP6	guanylate binding protein family member 6	473.497	434.787	476.138	908.979	624.09	623.45	-0.639005	1.86671e-05	0.00331
ENSCAFG00000000643	AZIN1	antizyme inhibitor 1	7858.1	7724.1	7574.49	8831.04	9031.12	9192.93	-0.224474	1.87484e-05	0.00331
ENSCAFG00000010491	LPCAT1	lysophosphatidylcholine acyltransferase 1	5092.79	5273.58	5166.63	4493.91	4389.16	4324.44	0.234142	2.15741e-05	0.00374841
ENSCAFG00000014961	HSD17B1	hydroxysteroid 17-beta dehydrogenase 1	595.654	644.015	609.645	494.407	429.12	446.89	0.433357	2.51997e-05	0.00430994
ENSCAFG00000019798	CSF1	colony stimulating factor 1	3807.43	3813.06	3758.3	2590.35	3140.04	3151.88	0.357087	2.70697e-05	0.00455853
ENSCAFG00000015190	PLAU	plasminogen activator, urokinase	30651.9	30401.4	30534.3	27310.7	25881.6	25715.2	0.215017	2.83658e-05	0.00460247
ENSCAFG00000015351	BAIAP2L1	BAR/IMD domain containing adaptor protein 2 like 1	1338.33	1357.43	1404.78	914.75	1139.03	1061.89	0.395708	2.80612e-05	0.00460247
ENSCAFG00000014882	GDF15	growth differentiation factor 15	1700.48	1809.57	1654.08	1467.83	1140.9	1259.57	0.417411	2.8592e-05	0.00460247
ENSCAFG00000018487	EMB	embigin	3381.5	3429.3	3510.19	4430.43	3891.94	4277.98	-0.287971	3.45606e-05	0.00540429
ENSCAFG00000008630	KIFC3	kinesin family member C3	3059.35	3279.27	3422.76	2441.26	2764.1	2639.1	0.315124	3.4175e-05	0.00540429
ENSCAFG00000007417	MAN2A1	mannosidase alpha class 2A member 1	18023.1	17639.5	17521.4	20685.3	20143.5	20267.2	-0.200057	3.57912e-05	0.00544126
ENSCAFG00000018924	TP53I13	tumor protein p53 inducible protein 13	752.406	849.161	847.123	596.367	625.956	646.259	0.389403	3.56628e-05	0.00544126
ENSCAFG00000030617	NXPH3	neurexophilin 3	139.454	139.826	131.145	55.7892	85.8241	81.0992	0.879761	4.28687e-05	0.00642795
ENSCAFG00000004127	SESN3	sestrin 3	427.012	405.189	391.071	655.042	545.729	518.697	-0.489757	4.60321e-05	0.00680902
ENSCAFG00000003169	CALD1	caldesmon 1	5465.75	5256.23	5147.72	6833.21	5977.83	6421.19	-0.277153	5.89565e-05	0.00849129
ENSCAFG00000005147	SRSF2	serine and arginine rich splicing factor 2	3623.65	3842.66	3831.55	3220.38	2822.87	3171.31	0.293986	5.85217e-05	0.00849129
ENSCAFG00000014968	nan	nan	1439.95	1519.71	1530.02	1304.31	997.238	1054.29	0.420415	6.62199e-05	0.00941355
ENSCAFG00000028815	ZBED5	zinc finger BED-type containing 5	1961.01	1849.37	1898.64	2258.5	2267.81	2275.84	-0.252904	7.3553e-05	0.0101623
ENSCAFG00000032748	UBL3	ubiquitin like 3	3869.05	3702.83	3798.47	4721.88	4498.3	4303.32	-0.250059	7.25997e-05	0.0101623
ENSCAFG00000012052	IDH2	isocitrate dehydrogenase (NADP(+)) 2	3991.21	3999.83	4052.49	3323.3	3486.14	3477.13	0.227312	7.42723e-05	0.0101623
ENSCAFG00000023455	HAVCR1	hepatitis A virus cellular receptor 1	2856.11	2947.57	3002.15	3871.58	3465.61	3401.94	-0.286188	7.76157e-05	0.0104887
ENSCAFG00000015925	CCPG1	cell cycle progression 1	1357.79	1256.39	1390.61	1770.82	1637.19	1582.28	-0.317585	8.18906e-05	0.0109314
ENSCAFG00000009242	FILIP1L	filamin A interacting protein 1 like	403.229	391.921	400.523	550.197	568.118	488.284	-0.425413	8.60034e-05	0.0113421
ENSCAFG00000002001	SGCB	sarcoglycan beta	2286.4	2214.76	2152.66	2575.92	2665.21	2650.08	-0.245936	9.47561e-05	0.0122024
ENSCAFG00000006491	ITGA5	integrin subunit alpha 5	24021.8	23965.3	23959.3	19441.6	21248.9	21016.5	0.221455	9.37103e-05	0.0122024
ENSCAFG00000006091	KITLG	KIT ligand	3127.46	3062.9	3113.21	3888.89	3488.94	3733.94	-0.256258	9.71744e-05	0.0123683
ENSCAFG00000029989	nan	nan	636.734	628.706	663.994	492.484	461.771	524.61	0.382394	0.000101627	0.0127863
ENSCAFG00000012813	JAML	junction adhesion molecule like	241.072	240.868	259.926	433.809	307.847	367.481	-0.580489	0.000103242	0.0128419
ENSCAFG00000014584	nan	nan	212.965	199.022	174.86	320.307	278.928	269.486	-0.563124	0.000114838	0.0141237
ENSCAFG00000019430	nan	nan	1577.24	1633	1595	1320.66	1348	1339.83	0.261636	0.000119191	0.0144962
ENSCAFG00000029846	ELMOD2	ELMO domain containing 2	823.754	774.655	802.227	1052.3	1026.16	941.933	-0.330901	0.000122933	0.0147871
ENSCAFG00000011187	PRKX	protein kinase X-linked	1837.77	1790.18	1778.13	2633.63	2084.03	2213.33	-0.358182	0.000133361	0.0158671
ENSCAFG00000030747	RGS19	regulator of G protein signaling 19	4378.22	4394.82	4295.87	3834.06	3418.97	3726.34	0.251402	0.000138118	0.0161159
ENSCAFG00000004794	NUDT5	nudix hydrolase 5	1428.06	1549.31	1414.24	1183.11	1220.19	1197.9	0.286802	0.000138397	0.0161159
ENSCAFG00000005560	FLRT3	fibronectin leucine rich transmembrane protein 3	2940.44	2891.43	3013.96	5155.69	3421.77	3764.35	-0.48038	0.00014523	0.0166084
ENSCAFG00000004176	PANX1	pannexin 1	1515.62	1408.46	1543.02	1904.53	1761.26	1776.58	-0.285209	0.000146757	0.0166084
ENSCAFG00000008643	SPRED1	sprouty related EVH1 domain containing 1	1291.85	1251.29	1232.29	1506.31	1500.06	1529.9	-0.264797	0.000147178	0.0166084
ENSCAFG00000006979	MTUS1	microtubule associated scaffold protein 1	1249.69	1168.62	1218.11	853.189	1022.43	983.327	0.346373	0.000155905	0.0174136
ENSCAFG00000012327	WDR11	WD repeat domain 11	3060.43	3032.28	3034.05	3610.91	3528.12	3466.99	-0.216566	0.000159456	0.017454
ENSCAFG00000015266	MYBBP1A	MYB binding protein 1a	6671.11	6712.66	6415.45	5751.09	5453.56	5812.95	0.218469	0.00015802	0.017454
ENSCAFG00000004620	TOMM40	translocase of outer mitochondrial membrane 40	4290.66	4372.36	4554.62	3443.54	3753.87	3868.26	0.256007	0.000176012	0.0190755
ENSCAFG00000003717	CYRIA	CYFIP related Rac1 interactor A	1263.74	1175.76	1248.83	1521.7	1456.21	1478.37	-0.273191	0.000186707	0.01969
ENSCAFG00000015043	MMP13	matrix metallopeptidase 13	81986.3	83617.9	82918.9	94253.9	91486.6	95584.6	-0.178862	0.000187079	0.01969
ENSCAFG00000005088	CSRNP1	cysteine and serine rich nuclear protein 1	1149.15	1136.98	1220.47	983.043	931.938	947.846	0.292232	0.000185215	0.01969
ENSCAFG00000005856	PLCB1	phospholipase C beta 1	609.708	618.5	628.549	747.382	781.745	796.63	-0.325542	0.000193473	0.0201691
ENSCAFG00000001757	GPR37	G protein-coupled receptor 37	156.751	186.775	173.678	392.448	220.157	267.796	-0.766062	0.000201626	0.0206262
ENSCAFG00000008028	SLC9A9	solute carrier family 9 member A9	635.653	630.747	539.938	948.416	736.968	779.735	-0.447093	0.000201594	0.0206262
ENSCAFG00000007235	HIPK3	homeodomain interacting protein kinase 3	5906.82	5889.01	6045.65	7400.72	6717.6	6804.73	-0.229824	0.000206675	0.0209468
ENSCAFG00000001870	STEAP2	STEAP2 metalloreductase	2355.59	2344.38	2295.62	2595.16	2875.11	2933.93	-0.26486	0.000212993	0.0213673
ENSCAFG00000012409	KHNYN	KH and NYN domain containing	1150.23	1087.99	1072.79	924.369	847.979	911.521	0.303045	0.000214727	0.0213673
ENSCAFG00000004443	FOSB	FosB proto-onco, AP-1 transcription factor subunit	263.774	330.683	322.545	187.567	227.62	212.04	0.547297	0.000218333	0.0215303
ENSCAFG00000005212	FOSL2	FOS like 2, AP-1 transcription factor subunit	2479.91	2624.03	2555.55	2257.54	1979.55	2111.11	0.271103	0.000221894	0.0216862
ENSCAFG00000013968	CD163	CD163 molecule	5138.19	5360.33	5062.66	8405.89	5961.97	6380.64	-0.414911	0.000226838	0.0219732
ENSCAFG00000011677	EPB41	erythrocyte membrane protein band 4.1	2251.81	2323.97	2163.3	3540.69	2543	2856.21	-0.407401	0.000230613	0.0221183
ENSCAFG00000031999	SLC30A1	solute carrier family 30 member 1	6097.08	6001.28	6169.71	9186.94	7028.25	7236.41	-0.360283	0.000232377	0.0221183
ENSCAFG00000023478	nan	nan	219.452	195.96	106.333	297.222	296.653	307.501	-0.785204	0.000236128	0.0222815
ENSCAFG00000013121	RNASEL	ribonuclease L	618.356	596.046	578.927	1113.86	747.229	751.857	-0.542166	0.000248614	0.0227069
ENSCAFG00000000374	IRAK3	interleukin 1 receptor associated kinase 3	382.689	473.571	385.164	514.607	566.252	651.328	-0.480203	0.000245662	0.0227069
ENSCAFG00000018832	TUBB6	tubulin beta 6 class V	7000.83	7336.26	7138.52	6275.32	6031.01	6343.47	0.20354	0.000248933	0.0227069
ENSCAFG00000006224	ZNF703	zinc finger protein 703	438.903	433.766	465.504	311.65	317.176	364.946	0.427032	0.000244528	0.0227069
ENSCAFG00000008700	FNIP2	folliculin interacting protein 2	2386.94	2356.63	2379.51	1923.76	1915.18	2121.25	0.256631	0.000256512	0.0232048
ENSCAFG00000015822	TUT1	terminal uridylyl transferase 1, U6 snRNA-specific	4918.74	5152.12	4970.5	4217.85	4337.85	4446.09	0.210184	0.000263245	0.0236187
ENSCAFG00000018219	CSF1R	colony stimulating factor 1 receptor	8639.69	8986.62	8275.11	13006.6	10034.9	10181.3	-0.359014	0.000273145	0.0243077
ENSCAFG00000007270	nan	nan	391.337	354.157	381.619	534.806	499.086	461.251	-0.407341	0.000278074	0.0244196
ENSCAFG00000006250	SPRY4	sprouty RTK signaling antagonist 4	170.805	168.403	177.222	130.816	92.3542	99.6844	0.679365	0.000278865	0.0244196
ENSCAFG00000017455	GAS7	growth arrest specific 7	992.397	1024.71	942.824	1206.2	1153.03	1295.9	-0.304209	0.000281935	0.0244926
ENSCAFG00000031209	nan	nan	1177.26	1130.85	1218.11	939.759	927.273	1009.52	0.292703	0.000286163	0.0246641
ENSCAFG00000012028	DHRS9	dehydrogenase/reductase 9	772.945	828.749	762.057	630.033	644.613	620.071	0.320007	0.000291012	0.0248861
ENSCAFG00000005078	UBE2O	ubiquitin conjugating enzyme E2 O	3277.72	3263.96	3285.7	2758.68	2879.77	2853.68	0.21055	0.000299048	0.0252092
ENSCAFG00000031552	ERF	ETS2 repressor factor	2525.32	2408.68	2401.96	2122.87	2068.17	2072.25	0.22821	0.000299397	0.0252092
ENSCAFG00000003397	TFEC	transcription factor EC	983.749	992.049	988.901	1260.07	1152.09	1187.76	-0.279839	0.00032274	0.0269673
ENSCAFG00000001002	SMPDL3A	sphingomyelin phosphodiesterase acid like 3A	116119	114477	114911	200114	130671	142016	-0.452513	0.000333053	0.0270481
ENSCAFG00000016627	ARHGAP23	Rho GTPase activating protein 23	1769.67	1754.46	1690.7	1443.78	1405.84	1520.61	0.254783	0.000331708	0.0270481
ENSCAFG00000019715	POLR3K	RNA polymerase III subunit K	1299.41	1364.58	1330.35	1116.75	1106.38	1116.8	0.258272	0.000333591	0.0270481
ENSCAFG00000025555	nan	nan	389.175	390.9	373.349	321.269	260.271	232.315	0.505631	0.000330439	0.0270481
ENSCAFG00000031938	GEM	GTP binding protein overexpressed in skeletal muscle	455.119	516.437	505.675	212.576	396.47	323.552	0.662796	0.000342969	0.027604
ENSCAFG00000005157	THBD	thrombomodulin	3349.07	3606.89	3458.2	3070.33	2747.3	2954.21	0.24773	0.000378239	0.0300015
ENSCAFG00000030441	MGAT3	beta-1,4-mannosyl-glycoprotein 4-beta-N-acetylglucosaminyltransferase	1037.8	1125.75	1049.16	833.952	914.213	866.747	0.297408	0.00037789	0.0300015
ENSCAFG00000003025	RASSF6	Ras association domain family member 6	1690.75	1622.8	1711.97	2836.59	1985.15	2017.34	-0.444309	0.000398805	0.0311809
ENSCAFG00000007621	C1H19orf12	chromosome 1 C19orf12 homolog	247.559	238.827	276.467	177.948	162.319	190.921	0.519458	0.000396823	0.0311809
ENSCAFG00000023062	FYB1	FYN binding protein 1	447.552	386.817	453.69	535.768	595.171	553.333	-0.388364	0.000404527	0.0311828
ENSCAFG00000019791	SLC6A17	solute carrier family 6 member 17	1967.5	2055.54	1993.16	1601.53	1769.66	1684.5	0.250978	0.000401998	0.0311828
ENSCAFG00000014195	nan	nan	1837.77	1772.83	1878.56	1611.15	1436.62	1525.68	0.263127	0.00042942	0.0328701
ENSCAFG00000015416	ANO8	anoctamin 8	1072.39	1035.94	1027.89	811.828	853.576	899.694	0.289417	0.000440985	0.0333419
ENSCAFG00000019919	IRF8	interferon regulatory factor 8	877.806	915.502	879.024	750.268	731.37	697.791	0.295049	0.000441675	0.0333419
ENSCAFG00000032121	RBM38	RNA binding motif protein 38	837.808	884.883	939.279	696.403	710.847	740.03	0.30895	0.000451873	0.0338781
ENSCAFG00000003564	nan	nan	76.754	102.063	128.782	135.625	206.164	197.679	-0.814538	0.000462279	0.0341899
ENSCAFG00000032033	APEX1	apurinic/apyrimidinic endodeoxyribonuclease 1	8264.57	8805.96	8809.14	7612.33	7429.38	7564.19	0.195098	0.00046226	0.0341899
ENSCAFG00000019226	nan	nan	1358.87	1358.45	1415.42	1149.45	1141.83	1180.16	0.251008	0.000471241	0.0346188
ENSCAFG00000013504	CLEC7A	C-type lectin domain containing 7A	424.85	458.261	464.323	779.124	598.903	527.989	-0.499352	0.000480293	0.0348165
ENSCAFG00000011943	TRAF3IP3	TRAF3 interacting protein 3	1091.85	1099.21	1137.77	1592.88	1308.82	1305.19	-0.337403	0.000478407	0.0348165
ENSCAFG00000013084	nan	nan	1852.91	1869.79	1899.83	1640.97	1480.47	1604.24	0.250556	0.000493735	0.0355554
ENSCAFG00000008755	SRC	SRC proto-onco, non-receptor tyrosine kinase	7364.06	7502.62	7346.46	6811.09	6056.19	5975.15	0.237613	0.000504102	0.0360021
ENSCAFG00000032326	S100A2	S100 calcium binding protein A2	1516.7	1477.87	1459.13	979.196	1299.49	1185.23	0.362305	0.000506516	0.0360021
ENSCAFG00000000121	STAT2	signal transducer and activator of transcription 2	1397.79	1437.04	1377.61	1764.09	1640.92	1617.76	-0.25319	0.000516691	0.0363951
ENSCAFG00000008713	NUCB2	nucleobindin 2	2438.83	2310.7	2453.94	2941.44	2867.64	2682.19	-0.237252	0.000522019	0.0363951
ENSCAFG00000005849	TBC1D5	TBC1 domain family member 5	2680.99	2765.9	2626.44	2988.57	3238.93	3229.6	-0.228188	0.000520198	0.0363951
ENSCAFG00000008833	ACP2	acid phosphatase 2, lysosomal	2060.47	2084.12	2068.78	2818.31	2332.18	2447.34	-0.289952	0.000535935	0.0368953
ENSCAFG00000015444	DMXL2	Dmx like 2	1651.83	1560.54	1492.21	1824.69	1867.61	1894.85	-0.247833	0.000533541	0.0368953
ENSCAFG00000007894	EYA1	EYA transcriptional coactivator and phosphatase 1	291.881	291.899	285.919	396.295	383.41	366.636	-0.397495	0.000552738	0.0369743
ENSCAFG00000007160	ZC3H6	zinc finger CCCH-type containing 6	569.709	575.633	603.738	764.696	715.512	700.325	-0.318093	0.000540962	0.0369743
ENSCAFG00000003833	SDC1	syndecan 1	4780.37	4915.34	5063.84	4113.01	4410.61	4250.95	0.208227	0.000553972	0.0369743
ENSCAFG00000004034	EMP3	epithelial membrane protein 3	4554.43	4461.16	4406.93	3525.3	4073.85	3731.41	0.244447	0.000553725	0.0369743
ENSCAFG00000031326	CEBPB	CCAAT enhancer binding protein beta	3649.6	3970.24	3870.54	3424.3	2421.73	2969.41	0.382409	0.000552771	0.0369743
ENSCAFG00000006006	FASN	fatty acid synthase	10542.3	11228.9	11298.5	9343.72	8916.38	9998	0.226737	0.000560581	0.0371886
ENSCAFG00000006973	SOX12	SRY-box transcription factor 12	399.986	392.941	446.601	287.603	322.773	321.017	0.410288	0.000567316	0.0374087
ENSCAFG00000019536	ATP5F1D	ATP synthase F1 subunit delta	3585.82	3662.01	3655.51	3205.95	3037.43	3216.09	0.204855	0.000572863	0.0375483
ENSCAFG00000010370	MS4A7	membrane spanning 4-domains A7	11607.2	11224.8	11690.8	15737.4	13146	13010.5	-0.279147	0.000605847	0.0394738
ENSCAFG00000024944	nan	nan	4745.78	4975.55	4639.68	7500.76	5458.22	5685.39	-0.376399	0.000610999	0.0395739
ENSCAFG00000004773	AGAP3	ArfGAP with GTPase domain, ankyrin repeat and PH domain 3	1179.42	1255.37	1291.36	1057.11	1041.08	993.465	0.269432	0.000628536	0.0404704
ENSCAFG00000004384	CTSC	cathepsin C	3368.53	3482.38	3415.67	4034.13	3901.26	3842.07	-0.197865	0.000648364	0.0411353
ENSCAFG00000001521	EXOSC4	exosome component 4	2723.15	2757.73	2619.35	2428.75	2092.43	2258.1	0.25713	0.000653895	0.0411353
ENSCAFG00000030544	PJA1	praja ring finger ubiquitin ligase 1	1156.72	1005.32	1081.06	837.799	925.407	859.144	0.30621	0.000643243	0.0411353
ENSCAFG00000002330	IGFBP7	insulin like growth factor binding protein 7	289.719	308.229	334.36	220.271	219.225	242.453	0.449002	0.000650835	0.0411353
ENSCAFG00000019456	ZNF598	zinc finger protein 598, E3 ubiquitin ligase	1296.17	1338.04	1400.06	1163.88	1015.9	1129.47	0.285447	0.000665682	0.0416375
ENSCAFG00000002007	SAMD9L	sterile alpha motif domain containing 9 like	3310.15	3105.77	3305.79	5404.82	3906.86	3694.24	-0.419742	0.000686041	0.0426671
ENSCAFG00000019591	SLC10A3	solute carrier family 10 member 3	2358.83	2328.05	2401.96	2072.86	2017.8	2041.84	0.20893	0.000708494	0.0438146
ENSCAFG00000007492	PALLD	palladin, cytoskeletal associated protein	3089.62	3035.34	3101.39	4116.86	3318.22	3819.26	-0.286667	0.00073961	0.0454819
ENSCAFG00000005354	KLF6	Kruppel like factor 6	2220.46	2330.09	2139.67	1986.29	1846.15	1824.73	0.242664	0.000752902	0.0458598
ENSCAFG00000016426	SNX8	sorting nexin 8	5976	6104.37	6037.38	5587.57	4895.7	4746.83	0.250696	0.000754136	0.0458598
ENSCAFG00000000185	STX7	syntaxin 7	1229.15	1261.49	1284.27	1471.68	1472.07	1496.11	-0.234379	0.000769938	0.0463062
ENSCAFG00000001047	NCOA7	nuclear receptor coactivator 7	3726.35	3653.84	3643.69	4214.01	4139.15	4174.92	-0.184486	0.000767675	0.0463062
ENSCAFG00000017669	BTK	Bruton tyrosine kinase	1764.26	1721.8	1628.08	1926.65	2042.05	2066.34	-0.238732	0.00078016	0.0466647
ENSCAFG00000013102	GLUL	glutamate-ammonia ligase	2762.06	2800.6	2732.77	4469.87	3043.02	3438.27	-0.400511	0.000791957	0.0471067
ENSCAFG00000003190	WDR91	WD repeat domain 91	1511.3	1463.58	1417.78	1262.95	1160.49	1257.88	0.254983	0.000796157	0.0471067
ENSCAFG00000000886	DSE	dermatan sulfate epimerase	3140.43	3094.54	2861.55	3833.1	3478.67	3458.54	-0.243206	0.000811458	0.0472458
ENSCAFG00000010304	ETS1	ETS proto-onco 1, transcription factor	9903.43	9791.89	9660.99	7871.08	8730.73	8752.79	0.211343	0.000807476	0.0472458
ENSCAFG00000012082	SEMA4B	semaphorin 4B	3263.67	3283.35	3436.93	3099.18	2352.7	2379.75	0.350531	0.000809778	0.0472458
ENSCAFG00000011727	MILR1	mast cell immunoglobulin like receptor 1	1241.04	1204.34	1225.2	1669.83	1416.1	1419.24	-0.295174	0.000827104	0.047902
ENSCAFG00000019218	C20H19orf71	chromosome 20 C19orf71 homolog	857.267	958.368	932.19	758.925	617.56	767.063	0.357974	0.000849067	0.0488558
ENSCAFG00000017553	nan	nan	4039.86	2815.91	3453.48	2473	2918.95	2306.26	0.421332	0.000852499	0.0488558
