# Supplementary material for: Transcriptomic Profile of Canine DH82 Macrophages Infected by Leishmania infantum Promastigotes with Different Virulence Behavior
Source: Int J Mol Sci. 2022 Jan 27;23(3):1466. doi: 10.3390/ijms23031466 (PMC8835757; doi:10.3390/ijms23031466)
Supplement: Supplementary file 1 [file ijms-23-01466-s001.zip › Supplementary Table S6.xlsx]

## Sheet: GO_terms
Supplementay Table S6. Gene ontology analysis (Biological process) of differentially expressed genes in L. infantum BCN150-infected DH82 cells versus noninfected cells
GO term_ID	Description (Biological process)	Nº of genes in reference genome	Nº of Hits among DEGs in BCN-NI	Expected Hits	Fold Change	P-value	FDR
GO:0043407	negative regulation of MAP kinase activity	51	6	0.48	12.41	1.54e-05	0.00501
GO:0001755	neural crest cell migration	48	5	0.45	10.99	0.000138	0.0209
GO:0061180	mammary gland epithelium development	49	5	0.46	10.77	0.000151	0.0218
GO:0007229	integrin-mediated signaling pathway	74	6	0.7	8.56	0.000107	0.0188
GO:0071901	negative regulation of protein serine/threonine kinase activity	94	7	0.89	7.86	4.7e-05	0.0114
GO:0030879	mammary gland development	87	6	0.82	7.28	0.000245	0.031
GO:0050731	positive regulation of peptidyl-tyrosine phosphorylation	138	9	1.31	6.88	1.06e-05	0.0042
GO:0048762	mesenchymal cell differentiation	111	7	1.05	6.65	0.000126	0.02
GO:0001667	ameboidal-type cell migration	143	9	1.36	6.64	1.39e-05	0.00461
GO:0051607	defense response to virus	112	7	1.06	6.59	0.000133	0.0204
GO:0043409	negative regulation of MAPK cascade	118	7	1.12	6.26	0.000181	0.0248
GO:0050730	regulation of peptidyl-tyrosine phosphorylation	190	11	1.8	6.11	3.26e-06	0.00259
GO:0006469	negative regulation of protein kinase activity	164	9	1.55	5.79	3.87e-05	0.00987
GO:0043405	regulation of MAP kinase activity	209	11	1.98	5.55	7.73e-06	0.00345
GO:0051348	negative regulation of transferase activity	197	10	1.87	5.36	2.71e-05	0.00759
GO:0033673	negative regulation of kinase activity	178	9	1.69	5.33	7.07e-05	0.0142
GO:0007411	axon guidance	182	9	1.72	5.22	8.32e-05	0.0161
GO:0097485	neuron projection guidance	183	9	1.73	5.19	8.66e-05	0.0163
GO:0050920	regulation of chemotaxis	173	8	1.64	4.88	0.000319	0.0393
GO:0070663	regulation of leukocyte proliferation	179	8	1.7	4.72	0.000397	0.0481
GO:0030335	positive regulation of cell migration	382	16	3.62	4.42	1.18e-06	0.00141
GO:0071900	regulation of protein serine/threonine kinase activity	340	14	3.22	4.34	6.79e-06	0.00313
GO:2000147	positive regulation of cell motility	396	16	3.75	4.26	1.85e-06	0.00189
GO:0043408	regulation of MAPK cascade	500	20	4.74	4.22	1.05e-07	0.000214
GO:0051272	positive regulation of cellular component movement	402	16	3.81	4.2	2.24e-06	0.002
GO:0040017	positive regulation of locomotion	407	16	3.86	4.15	2.6e-06	0.00219
GO:0007169	transmembrane receptor protein tyrosine kinase signaling pathway	314	12	2.98	4.03	6.26e-05	0.0138
GO:0043410	positive regulation of MAPK cascade	369	14	3.5	4	1.65e-05	0.0049
GO:0001933	negative regulation of protein phosphorylation	298	11	2.82	3.89	0.00017	0.0238
GO:0042326	negative regulation of phosphorylation	328	12	3.11	3.86	9.34e-05	0.0171
GO:0022603	regulation of anatomical structure morphogenesis	650	23	6.16	3.73	9.34e-08	0.000223
GO:0006935	chemotaxis	358	12	3.39	3.54	0.000205	0.0279
GO:0042330	taxis	359	12	3.4	3.53	0.00021	0.0284
GO:0045859	regulation of protein kinase activity	553	18	5.24	3.43	7.75e-06	0.00336
GO:0030334	regulation of cell migration	662	21	6.27	3.35	1.93e-06	0.00183
GO:0034097	response to cytokine	572	18	5.42	3.32	1.21e-05	0.00442
GO:0071345	cellular response to cytokine stimulus	509	16	4.82	3.32	3.8e-05	0.01
GO:0001944	vasculature development	382	12	3.62	3.31	0.000363	0.0443
GO:0010563	negative regulation of phosphorus metabolic process	417	13	3.95	3.29	0.000222	0.0289
GO:0045936	negative regulation of phosphate metabolic process	417	13	3.95	3.29	0.000222	0.0286
GO:2000145	regulation of cell motility	696	21	6.6	3.18	4.11e-06	0.00245
GO:0008284	positive regulation of cell population proliferation	603	18	5.71	3.15	2.39e-05	0.00696
GO:0043549	regulation of kinase activity	642	19	6.08	3.12	1.58e-05	0.00489
GO:0060548	negative regulation of cell death	642	19	6.08	3.12	1.58e-05	0.00479
GO:0001932	regulation of protein phosphorylation	1070	31	10.14	3.06	3.95e-08	0.000188
GO:0040012	regulation of locomotion	732	21	6.94	3.03	8.7e-06	0.00365
GO:0051270	regulation of cellular component movement	746	21	7.07	2.97	1.15e-05	0.00443
GO:0042325	regulation of phosphorylation	1184	33	11.22	2.94	3.31e-08	0.000473
GO:0001934	positive regulation of protein phosphorylation	726	20	6.88	2.91	2.54e-05	0.00725
GO:0032101	regulation of response to external stimulus	623	17	5.9	2.88	0.000118	0.0198
GO:1902533	positive regulation of intracellular signal transduction	664	18	6.29	2.86	8e-05	0.0159
GO:2000026	regulation of multicellular organismal development	936	25	8.87	2.82	3.88e-06	0.00252
GO:0051338	regulation of transferase activity	719	19	6.81	2.79	7e-05	0.0143
GO:0016477	cell migration	656	17	6.22	2.73	0.000214	0.0283
GO:0051240	positive regulation of multicellular organismal process	967	25	9.16	2.73	6.75e-06	0.00321
GO:0042327	positive regulation of phosphorylation	781	20	7.4	2.7	6.83e-05	0.0144
GO:0019220	regulation of phosphate metabolic process	1328	34	12.59	2.7	1.45e-07	0.00023
GO:0051174	regulation of phosphorus metabolic process	1329	34	12.6	2.7	1.47e-07	0.00021
GO:0009605	response to external stimulus	1410	36	13.36	2.69	6.19e-08	0.000177
GO:0009888	tissue development	1193	30	11.31	2.65	1.26e-06	0.00139
GO:0010941	regulation of cell death	1009	25	9.56	2.61	1.37e-05	0.00466
GO:0040011	locomotion	902	22	8.55	2.57	5.89e-05	0.0134
GO:0051130	positive regulation of cellular component organization	785	19	7.44	2.55	0.000212	0.0283
GO:0010562	positive regulation of phosphorus metabolic process	827	20	7.84	2.55	0.000145	0.0214
GO:0045937	positive regulation of phosphate metabolic process	827	20	7.84	2.55	0.000145	0.0212
GO:0002682	regulation of immune system process	926	22	8.78	2.51	8.56e-05	0.0163
GO:0044092	negative regulation of molecular function	800	19	7.58	2.51	0.000267	0.0335
GO:0043067	regulation of programmed cell death	931	22	8.82	2.49	9.24e-05	0.0171
GO:0051094	positive regulation of developmental process	892	21	8.45	2.48	0.000141	0.0213
GO:0045944	positive regulation of transcription by RNA polymerase II	942	22	8.93	2.46	0.000109	0.019
GO:0044419	interspecies interaction between organisms	858	20	8.13	2.46	0.000233	0.0297
GO:0045595	regulation of cell differentiation	1040	24	9.86	2.43	9.56e-05	0.0173
GO:0042127	regulation of cell population proliferation	1086	25	10.29	2.43	6.58e-05	0.0142
GO:0042981	regulation of apoptotic process	914	21	8.66	2.42	0.000315	0.0392
GO:0031399	regulation of protein modification process	1398	32	13.25	2.42	4.61e-06	0.00263
GO:1902531	regulation of intracellular signal transduction	1143	26	10.83	2.4	4.96e-05	0.0118
GO:0051239	regulation of multicellular organismal process	1861	42	17.64	2.38	1.24e-07	0.000222
GO:0050793	regulation of developmental process	1714	38	16.24	2.34	8.67e-07	0.00113
GO:0009653	anatomical structure morphogenesis	1638	36	15.52	2.32	3.37e-06	0.00253
GO:0048585	negative regulation of response to stimulus	1153	25	10.93	2.29	0.000125	0.0201
GO:0071310	cellular response to organic substance	1417	30	13.43	2.23	4.51e-05	0.0111
GO:0010033	response to organic substance	1749	37	16.58	2.23	3.97e-06	0.00246
GO:0007166	cell surface receptor signaling pathway	1401	29	13.28	2.18	8.24e-05	0.0161
GO:0065009	regulation of molecular function	2207	43	20.92	2.06	6.61e-06	0.00326
GO:0030154	cell differentiation	2329	45	22.07	2.04	3.63e-06	0.00259
GO:0048513	animal organ development	2142	41	20.3	2.02	1.55e-05	0.00492
GO:0050790	regulation of catalytic activity	1727	33	16.37	2.02	0.000129	0.02
GO:0048869	cellular developmental process	2368	45	22.44	2.01	4.86e-06	0.00267
GO:0032268	regulation of cellular protein metabolic process	1973	37	18.7	1.98	6.98e-05	0.0144
GO:0051246	regulation of protein metabolic process	2082	39	19.73	1.98	3.81e-05	0.00989
GO:0070887	cellular response to chemical stimulus	1817	34	17.22	1.97	0.000125	0.0202
GO:0048583	regulation of response to stimulus	2729	50	25.86	1.93	3.64e-06	0.00248
GO:0032879	regulation of localization	1965	36	18.62	1.93	0.000123	0.0203
GO:0006950	response to stress	2099	38	19.89	1.91	0.000113	0.0194
GO:0009966	regulation of signal transduction	2053	37	19.46	1.9	0.000159	0.0227
GO:0048522	positive regulation of cellular process	4099	72	38.85	1.85	3.7e-08	0.000265
GO:0031325	positive regulation of cellular metabolic process	2512	44	23.81	1.85	6.01e-05	0.0134
GO:0051173	positive regulation of nitrogen compound metabolic process	2377	41	22.53	1.82	0.000168	0.0237
GO:0007275	multicellular organism development	3163	54	29.98	1.8	1.34e-05	0.00468
GO:0048731	system development	2872	49	27.22	1.8	4.03e-05	0.0101
GO:0048518	positive regulation of biological process	4475	76	42.41	1.79	5.87e-08	0.00021
GO:0010604	positive regulation of macromolecule metabolic process	2641	44	25.03	1.76	0.000214	0.028
GO:0042221	response to chemical	2884	48	27.33	1.76	0.000103	0.0184
GO:0009893	positive regulation of metabolic process	2836	47	26.88	1.75	0.000143	0.0212
GO:0032502	developmental process	3783	62	35.85	1.73	6.43e-06	0.00328
GO:0048856	anatomical structure development	3499	57	33.16	1.72	3.01e-05	0.00828
GO:0048519	negative regulation of biological process	3852	62	36.51	1.7	1.17e-05	0.00439
GO:0048523	negative regulation of cellular process	3521	55	33.37	1.65	0.000115	0.0195
GO:0051171	regulation of nitrogen compound metabolic process	4484	67	42.5	1.58	5.22e-05	0.012
GO:0031323	regulation of cellular metabolic process	4744	70	44.96	1.56	4.98e-05	0.0117
GO:0080090	regulation of primary metabolic process	4580	67	43.41	1.54	0.000119	0.0198
GO:0050896	response to stimulus	5856	85	55.5	1.53	6.18e-06	0.00327
GO:0060255	regulation of macromolecule metabolic process	4899	70	46.43	1.51	0.000171	0.0237
GO:0019222	regulation of metabolic process	5251	74	49.77	1.49	0.000127	0.02
GO:0050789	regulation of biological process	9256	118	87.72	1.35	1.33e-05	0.00476
GO:0050794	regulation of cellular process	8874	113	84.1	1.34	3.39e-05	0.00915
GO:0065007	biological regulation	9881	124	93.65	1.32	1.03e-05	0.0042
GO:0009987	cellular process	12768	147	121.01	1.21	6.61e-05	0.0141
