# Supplementary material for: Transcriptomic Profile of Canine DH82 Macrophages Infected by Leishmania infantum Promastigotes with Different Virulence Behavior
Source: Int J Mol Sci. 2022 Jan 27;23(3):1466. doi: 10.3390/ijms23031466 (PMC8835757; doi:10.3390/ijms23031466)
Supplement: Supplementary file 1 [file ijms-23-01466-s001.zip › Supplementary Table S7.xlsx]

## Sheet: GO_terms
Supplementay Table S7. Gene ontology analysis (Biological process) of differentially expressed genes in L. infantum BOS1FL1-infected DH82 cells versus noninfected cells
GO term_ID	Description (Biological process)	Nº of genes in reference genome	Nº of Hits among DEGs in BOS-NI	Expected Hits	Fold Change	P-value	FDR
GO:0048522	positive regulation of cellular process	4099	113	53.24	2.12	1.28e-16	1.83e-12
GO:0048518	positive regulation of biological process	4475	117	58.12	2.01	1.4e-15	1e-11
GO:0051239	regulation of multicellular organismal process	1861	64	24.17	2.65	6.3e-13	3e-09
GO:0001932	regulation of protein phosphorylation	1070	46	13.9	3.31	1.73e-12	6.17e-09
GO:0031399	regulation of protein modification process	1398	53	18.16	2.92	2.9e-12	8.3e-09
GO:0042325	regulation of phosphorylation	1184	48	15.38	3.12	3.95e-12	9.4e-09
GO:0009987	cellular process	12768	216	165.83	1.3	9.2e-12	1.88e-08
GO:0009605	response to external stimulus	1410	52	18.31	2.84	1.32e-11	2.35e-08
GO:0008284	positive regulation of cell population proliferation	603	32	7.83	4.09	4.12e-11	5.35e-08
GO:0009888	tissue development	1193	46	15.49	2.97	6.08e-11	5.43e-08
GO:0051174	regulation of phosphorus metabolic process	1329	49	17.26	2.84	5.85e-11	5.57e-08
GO:0048583	regulation of response to stimulus	2729	77	35.44	2.17	3.96e-11	5.66e-08
GO:0042127	regulation of cell population proliferation	1086	44	14.1	3.12	3.69e-11	5.85e-08
GO:0050793	regulation of developmental process	1714	57	22.26	2.56	5.8e-11	5.93e-08
GO:0001934	positive regulation of protein phosphorylation	726	35	9.43	3.71	5.79e-11	6.36e-08
GO:0019220	regulation of phosphate metabolic process	1328	49	17.25	2.84	5.7e-11	6.79e-08
GO:0050896	response to stimulus	5856	126	76.06	1.66	1.03e-10	8.66e-08
GO:0009966	regulation of signal transduction	2053	63	26.66	2.36	1.23e-10	9.79e-08
GO:0051240	positive regulation of multicellular organismal process	967	40	12.56	3.18	1.81e-10	1.29e-07
GO:0010941	regulation of cell death	1009	41	13.1	3.13	1.74e-10	1.31e-07
GO:0048519	negative regulation of biological process	3852	94	50.03	1.88	2.28e-10	1.48e-07
GO:0031325	positive regulation of cellular metabolic process	2512	71	32.63	2.18	2.24e-10	1.53e-07
GO:0032502	developmental process	3783	93	49.13	1.89	2.66e-10	1.65e-07
GO:0031401	positive regulation of protein modification process	897	38	11.65	3.26	2.87e-10	1.71e-07
GO:0048869	cellular developmental process	2368	68	30.75	2.21	3e-10	1.72e-07
GO:0048523	negative regulation of cellular process	3521	88	45.73	1.92	4.2e-10	2e-07
GO:0010033	response to organic substance	1749	56	22.72	2.47	3.83e-10	2.03e-07
GO:1902533	positive regulation of intracellular signal transduction	664	32	8.62	3.71	4.19e-10	2.07e-07
GO:0042327	positive regulation of phosphorylation	781	35	10.14	3.45	3.8e-10	2.09e-07
GO:0009653	anatomical structure morphogenesis	1638	54	21.27	2.54	4.11e-10	2.1e-07
GO:0009967	positive regulation of signal transduction	1051	41	13.65	3	5.64e-10	2.52e-07
GO:1902531	regulation of intracellular signal transduction	1143	43	14.84	2.9	5.91e-10	2.56e-07
GO:0009893	positive regulation of metabolic process	2836	76	36.83	2.06	5.62e-10	2.59e-07
GO:0048856	anatomical structure development	3499	87	45.44	1.91	6.77e-10	2.84e-07
GO:0051173	positive regulation of nitrogen compound metabolic process	2377	67	30.87	2.17	1.04e-09	4.01e-07
GO:0043408	regulation of MAPK cascade	500	27	6.49	4.16	1.07e-09	4.02e-07
GO:0010604	positive regulation of macromolecule metabolic process	2641	72	34.3	2.1	9.87e-10	4.03e-07
GO:0022603	regulation of anatomical structure morphogenesis	650	31	8.44	3.67	1.02e-09	4.07e-07
GO:0007275	multicellular organism development	3163	81	41.08	1.97	1.14e-09	4.17e-07
GO:0050731	positive regulation of peptidyl-tyrosine phosphorylation	138	15	1.79	8.37	1.27e-09	4.55e-07
GO:0065007	biological regulation	9881	177	128.33	1.38	1.35e-09	4.58e-07
GO:0030154	cell differentiation	2329	66	30.25	2.18	1.32e-09	4.59e-07
GO:0045937	positive regulation of phosphate metabolic process	827	35	10.74	3.26	1.61e-09	5.23e-07
GO:0010562	positive regulation of phosphorus metabolic process	827	35	10.74	3.26	1.61e-09	5.36e-07
GO:0048731	system development	2872	75	37.3	2.01	2.32e-09	7.36e-07
GO:0008150	biological_process	15171	235	197.04	1.19	2.43e-09	7.55e-07
GO:0010646	regulation of cell communication	2329	65	30.25	2.15	2.81e-09	8.36e-07
GO:0010647	positive regulation of cell communication	1161	42	15.08	2.79	2.96e-09	8.47e-07
GO:0032270	positive regulation of cellular protein metabolic process	1161	42	15.08	2.79	2.96e-09	8.64e-07
GO:0023051	regulation of signaling	2340	65	30.39	2.14	3.25e-09	9.12e-07
GO:0023056	positive regulation of signaling	1169	42	15.18	2.77	3.6e-09	9.89e-07
GO:0051247	positive regulation of protein metabolic process	1225	43	15.91	2.7	4.44e-09	1.2e-06
GO:0051246	regulation of protein metabolic process	2082	60	27.04	2.22	4.91e-09	1.3e-06
GO:0042981	regulation of apoptotic process	914	36	11.87	3.03	5.69e-09	1.48e-06
GO:0042221	response to chemical	2884	74	37.46	1.98	7.57e-09	1.9e-06
GO:0043410	positive regulation of MAPK cascade	369	22	4.79	4.59	7.56e-09	1.93e-06
GO:0048584	positive regulation of response to stimulus	1438	47	18.68	2.52	9.02e-09	2.18e-06
GO:0043067	regulation of programmed cell death	931	36	12.09	2.98	9.01e-09	2.22e-06
GO:2000026	regulation of multicellular organismal development	936	36	12.16	2.96	1.03e-08	2.45e-06
GO:0050730	regulation of peptidyl-tyrosine phosphorylation	190	16	2.47	6.48	1.06e-08	2.48e-06
GO:0030335	positive regulation of cell migration	382	22	4.96	4.43	1.36e-08	3.15e-06
GO:0048513	animal organ development	2142	60	27.82	2.16	1.49e-08	3.17e-06
GO:0065009	regulation of molecular function	2207	61	28.66	2.13	1.45e-08	3.18e-06
GO:0019222	regulation of metabolic process	5251	111	68.2	1.63	1.47e-08	3.18e-06
GO:0045595	regulation of cell differentiation	1040	38	13.51	2.81	1.44e-08	3.22e-06
GO:0032268	regulation of cellular protein metabolic process	1973	57	25.62	2.22	1.43e-08	3.23e-06
GO:0006950	response to stress	2099	59	27.26	2.16	2.03e-08	4.26e-06
GO:0030334	regulation of cell migration	662	29	8.6	3.37	2.23e-08	4.63e-06
GO:0051716	cellular response to stimulus	4855	104	63.06	1.65	2.4e-08	4.9e-06
GO:2000147	positive regulation of cell motility	396	22	5.14	4.28	2.51e-08	5.05e-06
GO:0007166	cell surface receptor signaling pathway	1401	45	18.2	2.47	2.88e-08	5.71e-06
GO:0070887	cellular response to chemical stimulus	1817	53	23.6	2.25	3.04e-08	5.94e-06
GO:0002376	immune system process	1348	44	17.51	2.51	3.15e-08	6.07e-06
GO:0051272	positive regulation of cellular component movement	402	22	5.22	4.21	3.24e-08	6.16e-06
GO:0051094	positive regulation of developmental process	892	34	11.58	2.93	3.41e-08	6.41e-06
GO:0050789	regulation of biological process	9256	165	120.21	1.37	3.7e-08	6.88e-06
GO:0060255	regulation of macromolecule metabolic process	4899	104	63.63	1.63	4.02e-08	7.27e-06
GO:0040017	positive regulation of locomotion	407	22	5.29	4.16	3.98e-08	7.29e-06
GO:0031323	regulation of cellular metabolic process	4744	102	61.61	1.66	4.08e-08	7.3e-06
GO:0040012	regulation of locomotion	732	30	9.51	3.16	5.2e-08	9.17e-06
GO:2000145	regulation of cell motility	696	29	9.04	3.21	6.3e-08	1.1e-05
GO:0050794	regulation of cellular process	8874	159	115.25	1.38	7e-08	1.2e-05
GO:0051172	negative regulation of nitrogen compound metabolic process	1761	51	22.87	2.23	7.27e-08	1.24e-05
GO:0030155	regulation of cell adhesion	538	25	6.99	3.58	7.62e-08	1.28e-05
GO:0051171	regulation of nitrogen compound metabolic process	4484	97	58.24	1.67	7.96e-08	1.32e-05
GO:0080090	regulation of primary metabolic process	4580	98	59.48	1.65	1.02e-07	1.67e-05
GO:0060548	negative regulation of cell death	642	27	8.34	3.24	1.55e-07	2.52e-05
GO:0051270	regulation of cellular component movement	746	29	9.69	2.99	2.56e-07	4.12e-05
GO:0071310	cellular response to organic substance	1417	43	18.4	2.34	3.17e-07	4.98e-05
GO:0007169	transmembrane receptor protein tyrosine kinase signaling pathway	314	18	4.08	4.41	3.16e-07	5.02e-05
GO:0050790	regulation of catalytic activity	1727	49	22.43	2.18	3.4e-07	5.29e-05
GO:0031324	negative regulation of cellular metabolic process	1900	52	24.68	2.11	3.59e-07	5.51e-05
GO:0044419	interspecies interaction between organisms	858	31	11.14	2.78	4.46e-07	6.79e-05
GO:0031400	negative regulation of protein modification process	450	21	5.84	3.59	8.23e-07	0.000123
GO:0034097	response to cytokine	572	24	7.43	3.23	8.21e-07	0.000123
GO:0043066	negative regulation of apoptotic process	575	24	7.47	3.21	8.97e-07	0.000132
GO:0010628	positive regulation of gene expression	1692	47	21.98	2.14	9.37e-07	0.000137
GO:0032879	regulation of localization	1965	52	25.52	2.04	9.79e-07	0.000141
GO:0045936	negative regulation of phosphate metabolic process	417	20	5.42	3.69	1.01e-06	0.000143
GO:0072359	circulatory system development	622	25	8.08	3.09	1.02e-06	0.000143
GO:0010563	negative regulation of phosphorus metabolic process	417	20	5.42	3.69	1.01e-06	0.000145
GO:0001944	vasculature development	382	19	4.96	3.83	1.14e-06	0.000158
GO:0007229	integrin-mediated signaling pathway	74	9	0.96	9.36	1.17e-06	0.000161
GO:0043405	regulation of MAP kinase activity	209	14	2.71	5.16	1.2e-06	0.000164
GO:0009892	negative regulation of metabolic process	2200	56	28.57	1.96	1.22e-06	0.000164
GO:0040011	locomotion	902	31	11.71	2.65	1.24e-06	0.000166
GO:0007167	enzyme linked receptor protein signaling pathway	465	21	6.04	3.48	1.36e-06	0.00018
GO:0043069	negative regulation of programmed cell death	590	24	7.66	3.13	1.38e-06	0.000182
GO:0045785	positive regulation of cell adhesion	315	17	4.09	4.16	1.49e-06	0.000193
GO:0045859	regulation of protein kinase activity	553	23	7.18	3.2	1.62e-06	0.000209
GO:0007155	cell adhesion	597	24	7.75	3.1	1.69e-06	0.000215
GO:0006935	chemotaxis	358	18	4.65	3.87	1.9e-06	0.000238
GO:0022610	biological adhesion	601	24	7.81	3.07	1.89e-06	0.000238
GO:0042330	taxis	359	18	4.66	3.86	1.97e-06	0.000245
GO:0048646	anatomical structure formation involved in morphogenesis	647	25	8.4	2.98	2.01e-06	0.000248
GO:0051130	positive regulation of cellular component organization	785	28	10.2	2.75	2.14e-06	0.000261
GO:0042326	negative regulation of phosphorylation	328	17	4.26	3.99	2.5e-06	0.000303
GO:0010837	regulation of keratinocyte proliferation	26	6	0.34	17.77	2.87e-06	0.000345
GO:0009607	response to biotic stimulus	755	27	9.81	2.75	3.13e-06	0.000373
GO:0001933	negative regulation of protein phosphorylation	298	16	3.87	4.13	3.24e-06	0.000383
GO:0071900	regulation of protein serine/threonine kinase activity	340	17	4.42	3.85	3.96e-06	0.000464
GO:0032501	multicellular organismal process	4679	94	60.77	1.55	4.21e-06	0.000489
GO:0023052	signaling	3767	80	48.92	1.64	4.54e-06	0.000523
GO:0001667	ameboidal-type cell migration	143	11	1.86	5.92	4.97e-06	0.000568
GO:0051707	response to other organism	729	26	9.47	2.75	5.05e-06	0.000573
GO:0007154	cell communication	3842	81	49.9	1.62	5.35e-06	0.000592
GO:0071345	cellular response to cytokine stimulus	509	21	6.61	3.18	5.27e-06	0.000593
GO:0043207	response to external biotic stimulus	732	26	9.51	2.73	5.42e-06	0.000596
GO:0009790	embryo development	778	27	10.1	2.67	5.35e-06	0.000597
GO:0043549	regulation of kinase activity	642	24	8.34	2.88	5.58e-06	0.000604
GO:0001817	regulation of cytokine production	469	20	6.09	3.28	5.57e-06	0.000607
GO:0051128	regulation of cellular component organization	1714	45	22.26	2.02	6.72e-06	0.000723
GO:0045597	positive regulation of cell differentiation	561	22	7.29	3.02	6.78e-06	0.000724
GO:0009887	animal organ morphogenesis	745	26	9.68	2.69	7.33e-06	0.000776
GO:0044092	negative regulation of molecular function	800	27	10.39	2.6	8.72e-06	0.000916
GO:0002682	regulation of immune system process	926	30	12.03	2.49	9.09e-06	0.000948
GO:0051248	negative regulation of protein metabolic process	804	27	10.44	2.59	9.51e-06	0.000985
GO:0048514	blood vessel morphogenesis	289	15	3.75	4	9.69e-06	0.000997
GO:0043086	negative regulation of catalytic activity	576	22	7.48	2.94	1.01e-05	0.00103
GO:0032101	regulation of response to external stimulus	623	23	8.09	2.84	1.07e-05	0.00108
GO:0045944	positive regulation of transcription by RNA polymerase II	942	30	12.23	2.45	1.07e-05	0.00108
GO:0098609	cell-cell adhesion	330	16	4.29	3.73	1.1e-05	0.0011
GO:0010605	negative regulation of macromolecule metabolic process	2036	50	26.44	1.89	1.23e-05	0.00122
GO:0044093	positive regulation of molecular function	1263	36	16.4	2.19	1.58e-05	0.00156
GO:0060429	epithelium development	740	25	9.61	2.6	1.88e-05	0.00183
GO:0007165	signal transduction	3532	74	45.87	1.61	1.88e-05	0.00184
GO:0070665	positive regulation of leukocyte proliferation	108	9	1.4	6.42	2.02e-05	0.00195
GO:0001773	myeloid dendritic cell activation	22	5	0.29	17.5	2.14e-05	0.00205
GO:0002684	positive regulation of immune system process	561	21	7.29	2.88	2.15e-05	0.00205
GO:0016477	cell migration	656	23	8.52	2.7	2.36e-05	0.00223
GO:0048762	mesenchymal cell differentiation	111	9	1.44	6.24	2.47e-05	0.00232
GO:0048585	negative regulation of response to stimulus	1153	33	14.97	2.2	2.58e-05	0.00241
GO:0051179	localization	4097	82	53.21	1.54	2.78e-05	0.00258
GO:0001706	endoderm formation	41	6	0.53	11.27	2.9e-05	0.00267
GO:0001568	blood vessel development	361	16	4.69	3.41	3.15e-05	0.00289
GO:0098542	defense response to other organism	489	19	6.35	2.99	3.3e-05	0.00301
GO:0051338	regulation of transferase activity	719	24	9.34	2.57	3.35e-05	0.00301
GO:0006955	immune response	719	24	9.34	2.57	3.35e-05	0.00303
GO:0070663	regulation of leukocyte proliferation	179	11	2.32	4.73	3.59e-05	0.00321
GO:0034113	heterotypic cell-cell adhesion	25	5	0.32	15.4	3.65e-05	0.00324
GO:0032269	negative regulation of cellular protein metabolic process	772	25	10.03	2.49	3.69e-05	0.00326
GO:0001704	formation of primary germ layer	91	8	1.18	6.77	4.1e-05	0.0036
GO:0001952	regulation of cell-matrix adhesion	92	8	1.19	6.7	4.41e-05	0.00384
GO:0007369	gastrulation	121	9	1.57	5.73	4.65e-05	0.00403
GO:0000902	cell morphogenesis	550	20	7.14	2.8	5.01e-05	0.00431
GO:0060560	developmental growth involved in morphogenesis	94	8	1.22	6.55	5.08e-05	0.00435
GO:0010648	negative regulation of cell communication	936	28	12.16	2.3	5.15e-05	0.00438
GO:0023057	negative regulation of signaling	938	28	12.18	2.3	5.32e-05	0.0045
GO:0002252	immune effector process	300	14	3.9	3.59	5.82e-05	0.0049
GO:2001236	regulation of extrinsic apoptotic signaling pathway	125	9	1.62	5.54	5.9e-05	0.00493
GO:0000904	cell morphogenesis involved in differentiation	427	17	5.55	3.07	6.47e-05	0.00531
GO:0006952	defense response	702	23	9.12	2.52	6.45e-05	0.00532
GO:0060485	mesenchyme development	158	10	2.05	4.87	6.43e-05	0.00535
GO:0050679	positive regulation of epithelial cell proliferation	128	9	1.66	5.41	7.01e-05	0.00569
GO:0048863	stem cell differentiation	128	9	1.66	5.41	7.01e-05	0.00572
GO:0045765	regulation of angiogenesis	194	11	2.52	4.37	7.15e-05	0.00577
GO:0050865	regulation of cell activation	431	17	5.6	3.04	7.22e-05	0.00579
GO:0045860	positive regulation of protein kinase activity	349	15	4.53	3.31	7.75e-05	0.00619
GO:1901342	regulation of vasculature development	197	11	2.56	4.3	8.15e-05	0.00647
GO:0043085	positive regulation of catalytic activity	1013	29	13.16	2.2	9.09e-05	0.00706
GO:0022008	neurogenesis	1013	29	13.16	2.2	9.09e-05	0.0071
GO:0048008	platelet-derived growth factor receptor signaling pathway	31	5	0.4	12.42	9.08e-05	0.00713
GO:2000249	regulation of actin cytoskeleton reorganization	31	5	0.4	12.42	9.08e-05	0.00717
GO:0050678	regulation of epithelial cell proliferation	239	12	3.1	3.87	0.000102	0.0079
GO:0045348	positive regulation of MHC class II biosynthetic process	5	3	0.06	46.2	0.000111	0.00855
GO:0051049	regulation of transport	1193	32	15.49	2.07	0.000117	0.00894
GO:0001501	skeletal system development	363	15	4.71	3.18	0.000118	0.00895
GO:0030099	myeloid cell differentiation	171	10	2.22	4.5	0.00012	0.009
GO:2001237	negative regulation of extrinsic apoptotic signaling pathway	79	7	1.03	6.82	0.000119	0.00901
GO:0035295	tube development	638	21	8.29	2.53	0.000127	0.00949
GO:0001819	positive regulation of cytokine production	284	13	3.69	3.52	0.000128	0.00956
GO:0050920	regulation of chemotaxis	173	10	2.25	4.45	0.000131	0.0097
GO:0048286	lung alveolus development	34	5	0.44	11.32	0.000134	0.00985
GO:0035987	endodermal cell differentiation	34	5	0.44	11.32	0.000134	0.0099
GO:0002274	myeloid leukocyte activation	81	7	1.05	6.65	0.000138	0.01
GO:0033674	positive regulation of kinase activity	412	16	5.35	2.99	0.00014	0.0101
GO:0048598	embryonic morphogenesis	457	17	5.94	2.86	0.000142	0.0103
GO:0033135	regulation of peptidyl-serine phosphorylation	112	8	1.45	5.5	0.00016	0.0114
GO:0002521	leukocyte differentiation	251	12	3.26	3.68	0.000158	0.0114
GO:0036302	atrioventricular canal development	6	3	0.08	38.5	0.000165	0.0118
GO:0044089	positive regulation of cellular component biogenesis	379	15	4.92	3.05	0.000185	0.013
GO:0009891	positive regulation of biosynthetic process	1480	37	19.22	1.92	0.000184	0.013
GO:0034341	response to interferon-gamma	86	7	1.12	6.27	0.000195	0.0132
GO:1902532	negative regulation of intracellular signal transduction	381	15	4.95	3.03	0.000195	0.0132
GO:0000187	activation of MAPK activity	86	7	1.12	6.27	0.000195	0.0133
GO:0002573	myeloid leukocyte differentiation	86	7	1.12	6.27	0.000195	0.0134
GO:0007411	axon guidance	182	10	2.36	4.23	0.000194	0.0134
GO:0045087	innate immune response	338	14	4.39	3.19	0.000194	0.0134
GO:0001954	positive regulation of cell-matrix adhesion	37	5	0.48	10.4	0.000192	0.0135
GO:0007492	endoderm development	60	6	0.78	7.7	0.0002	0.0135
GO:0060284	regulation of cell development	338	14	4.39	3.19	0.000194	0.0135
GO:0097485	neuron projection guidance	183	10	2.38	4.21	0.000202	0.0136
GO:0010557	positive regulation of macromolecule biosynthetic process	1394	35	18.1	1.93	0.000209	0.014
GO:0009968	negative regulation of signal transduction	894	26	11.61	2.24	0.000213	0.0142
GO:0043406	positive regulation of MAP kinase activity	150	9	1.95	4.62	0.000218	0.0144
GO:0048608	reproductive structure development	301	13	3.91	3.33	0.000222	0.0146
GO:0051674	localization of cell	757	23	9.83	2.34	0.000224	0.0146
GO:0048870	cell motility	757	23	9.83	2.34	0.000224	0.0146
GO:0043409	negative regulation of MAPK cascade	118	8	1.53	5.22	0.000224	0.0147
GO:0061458	reproductive system development	302	13	3.92	3.31	0.000229	0.0148
GO:0048468	cell development	1235	32	16.04	2	0.000241	0.0155
GO:0010468	regulation of gene expression	3603	71	46.79	1.52	0.000241	0.0155
GO:0007399	nervous system development	1441	36	18.72	1.92	0.00025	0.0158
GO:0048534	hematopoietic or lymphoid organ development	480	17	6.23	2.73	0.000249	0.0159
GO:0030097	hemopoiesis	437	16	5.68	2.82	0.000265	0.0167
GO:0031328	positive regulation of cellular biosynthetic process	1458	36	18.94	1.9	0.000271	0.017
GO:0010720	positive regulation of cell development	192	10	2.49	4.01	0.000292	0.0181
GO:0007409	axonogenesis	269	12	3.49	3.43	0.000291	0.0182
GO:0070848	response to growth factor	310	13	4.03	3.23	0.000291	0.0182
GO:0048812	neuron projection morphogenesis	353	14	4.58	3.05	0.000296	0.0182
GO:0045893	positive regulation of transcription, DNA-templated	1185	31	15.39	2.01	0.000294	0.0182
GO:0048864	stem cell development	65	6	0.84	7.11	0.000299	0.0183
GO:0080134	regulation of response to stress	864	25	11.22	2.23	0.000311	0.0189
GO:2001233	regulation of apoptotic signaling pathway	271	12	3.52	3.41	0.00031	0.019
GO:0035239	tube morphogenesis	490	17	6.36	2.67	0.000313	0.019
GO:0010838	positive regulation of keratinocyte proliferation	8	3	0.1	28.87	0.000319	0.0191
GO:0045346	regulation of MHC class II biosynthetic process	8	3	0.1	28.87	0.000319	0.0192
GO:0071901	negative regulation of protein serine/threonine kinase activity	94	7	1.22	5.73	0.000324	0.0194
GO:0010810	regulation of cell-substrate adhesion	159	9	2.07	4.36	0.000328	0.0195
GO:0120039	plasma membrane bounded cell projection morphogenesis	357	14	4.64	3.02	0.00033	0.0195
GO:0006928	movement of cell or subcellular component	1098	29	14.26	2.03	0.00033	0.0195
GO:0032147	activation of protein kinase activity	196	10	2.55	3.93	0.000341	0.02
GO:0014033	neural crest cell differentiation	67	6	0.87	6.9	0.000348	0.0203
GO:0048858	cell projection morphogenesis	359	14	4.66	3	0.000349	0.0203
GO:0002694	regulation of leukocyte activation	403	15	5.23	2.87	0.000348	0.0204
GO:0001666	response to hypoxia	127	8	1.65	4.85	0.000358	0.0207
GO:0046579	positive regulation of Ras protein signal transduction	43	5	0.56	8.95	0.000364	0.0208
GO:0051336	regulation of hydrolase activity	945	26	12.27	2.12	0.000366	0.0208
GO:0007159	leukocyte cell-cell adhesion	43	5	0.56	8.95	0.000364	0.0209
GO:0090092	regulation of transmembrane receptor protein serine/threonine kinase signaling pathway	198	10	2.57	3.89	0.000368	0.0209
GO:0008285	negative regulation of cell population proliferation	450	16	5.84	2.74	0.000362	0.0209
GO:0010631	epithelial cell migration	68	6	0.88	6.79	0.000375	0.0211
GO:0036293	response to decreased oxygen levels	128	8	1.66	4.81	0.000376	0.0211
GO:0071346	cellular response to interferon-gamma	68	6	0.88	6.79	0.000375	0.0212
GO:0006469	negative regulation of protein kinase activity	164	9	2.13	4.23	0.000407	0.0227
GO:0090132	epithelium migration	70	6	0.91	6.6	0.000433	0.0241
GO:0009615	response to virus	166	9	2.16	4.17	0.000442	0.0243
GO:0070372	regulation of ERK1 and ERK2 cascade	203	10	2.64	3.79	0.000444	0.0243
GO:0002011	morphogenesis of an epithelial sheet	45	5	0.58	8.56	0.000441	0.0244
GO:0051241	negative regulation of multicellular organismal process	690	21	8.96	2.34	0.000441	0.0244
GO:0002520	immune system development	507	17	6.58	2.58	0.000456	0.0249
GO:0032946	positive regulation of mononuclear cell proliferation	100	7	1.3	5.39	0.000461	0.025
GO:0007162	negative regulation of cell adhesion	206	10	2.68	3.74	0.000495	0.0268
GO:0098742	cell-cell adhesion via plasma-membrane adhesion molecules	169	9	2.19	4.1	0.0005	0.0269
GO:0032944	regulation of mononuclear cell proliferation	169	9	2.19	4.1	0.0005	0.027
GO:0032990	cell part morphogenesis	374	14	4.86	2.88	0.000516	0.0275
GO:0030856	regulation of epithelial cell differentiation	102	7	1.32	5.28	0.000515	0.0276
GO:0030182	neuron differentiation	759	22	9.86	2.23	0.000522	0.0277
GO:0048667	cell morphogenesis involved in neuron differentiation	331	13	4.3	3.02	0.000529	0.028
GO:0050673	epithelial cell proliferation	73	6	0.95	6.33	0.000533	0.0281
GO:0002696	positive regulation of leukocyte activation	248	11	3.22	3.42	0.000542	0.0283
GO:0061564	axon development	289	12	3.75	3.2	0.000539	0.0283
GO:0032060	bleb assembly	10	3	0.13	23.1	0.000542	0.0284
GO:0090596	sensory organ morphogenesis	209	10	2.71	3.68	0.000551	0.0285
GO:0071902	positive regulation of protein serine/threonine kinase activity	209	10	2.71	3.68	0.000551	0.0286
GO:0034110	regulation of homotypic cell-cell adhesion	26	4	0.34	11.85	0.000557	0.0287
GO:1901700	response to oxygen-containing compound	858	24	11.14	2.15	0.00056	0.0288
GO:0048699	generation of neurons	921	25	11.96	2.09	0.000571	0.0291
GO:0051057	positive regulation of small GTPase mediated signal transduction	48	5	0.62	8.02	0.000579	0.0292
GO:0048771	tissue remodeling	74	6	0.96	6.24	0.00057	0.0292
GO:0010942	positive regulation of cell death	334	13	4.34	3	0.000574	0.0292
GO:0001755	neural crest cell migration	48	5	0.62	8.02	0.000579	0.0293
GO:0010638	positive regulation of organelle organization	425	15	5.52	2.72	0.000592	0.0298
GO:0051347	positive regulation of transferase activity	472	16	6.13	2.61	0.000597	0.0299
GO:0048589	developmental growth	294	12	3.82	3.14	0.000623	0.0312
GO:0097028	dendritic cell differentiation	27	4	0.35	11.41	0.000633	0.0314
GO:0070482	response to oxygen levels	139	8	1.81	4.43	0.000631	0.0314
GO:0050867	positive regulation of cell activation	253	11	3.29	3.35	0.000635	0.0314
GO:0045321	leukocyte activation	338	13	4.39	2.96	0.000639	0.0315
GO:0051254	positive regulation of RNA metabolic process	1313	32	17.05	1.88	0.000643	0.0316
GO:0090130	tissue migration	76	6	0.99	6.08	0.00065	0.0318
GO:1903508	positive regulation of nucleic acid-templated transcription	1243	31	16.14	1.92	0.000671	0.0326
GO:0032103	positive regulation of response to external stimulus	255	11	3.31	3.32	0.000676	0.0327
GO:1902680	positive regulation of RNA biosynthetic process	1243	31	16.14	1.92	0.000671	0.0327
GO:0061081	positive regulation of myeloid leukocyte cytokine production involved in immune response	11	3	0.14	21	0.000683	0.0328
GO:0040007	growth	297	12	3.86	3.11	0.000679	0.0328
GO:0010935	regulation of macrophage cytokine production	11	3	0.14	21	0.000683	0.0329
GO:0045682	regulation of epidermis development	50	5	0.65	7.7	0.000687	0.0329
GO:0007507	heart development	386	14	5.01	2.79	0.000696	0.0331
GO:0045123	cellular extravasation	28	4	0.36	11	0.000716	0.0339
GO:0033673	negative regulation of kinase activity	178	9	2.31	3.89	0.000713	0.0339
GO:0071363	cellular response to growth factor stimulus	299	12	3.88	3.09	0.000719	0.0339
GO:0044087	regulation of cellular component biogenesis	726	21	9.43	2.23	0.000725	0.0341
GO:0043407	negative regulation of MAP kinase activity	51	5	0.66	7.55	0.000747	0.0349
GO:0007423	sensory organ development	435	15	5.65	2.66	0.000745	0.0349
GO:0032989	cellular component morphogenesis	436	15	5.66	2.65	0.000762	0.0355
GO:0070374	positive regulation of ERK1 and ERK2 cascade	144	8	1.87	4.28	0.000785	0.0364
GO:0051249	regulation of lymphocyte activation	346	13	4.49	2.89	0.000786	0.0364
GO:0051251	positive regulation of lymphocyte activation	221	10	2.87	3.48	0.000831	0.0383
GO:0048729	tissue morphogenesis	440	15	5.71	2.62	0.000833	0.0383
GO:0010839	negative regulation of keratinocyte proliferation	12	3	0.16	19.25	0.000846	0.0387
GO:0051607	defense response to virus	112	7	1.45	4.81	0.000869	0.0397
GO:0043542	endothelial cell migration	53	5	0.69	7.26	0.000878	0.0399
GO:0001775	cell activation	396	14	5.14	2.72	0.000883	0.0401
GO:0050918	positive chemotaxis	30	4	0.39	10.27	0.000905	0.0409
GO:0002221	pattern recognition receptor signaling pathway	54	5	0.7	7.13	0.000949	0.0426
GO:0033138	positive regulation of peptidyl-serine phosphorylation	82	6	1.06	5.63	0.000944	0.0426
GO:0031175	neuron projection development	495	16	6.43	2.49	0.000972	0.0433
GO:0045935	positive regulation of nucleobase-containing compound metabolic process	1432	34	18.6	1.83	0.00097	0.0433
GO:1901888	regulation of cell junction assembly	149	8	1.94	4.13	0.000969	0.0434
GO:0002755	MyD88-dependent toll-like receptor signaling pathway	13	3	0.17	17.77	0.00103	0.0458
GO:0022407	regulation of cell-cell adhesion	314	12	4.08	2.94	0.00108	0.0478
GO:0002009	morphogenesis of an epithelium	360	13	4.68	2.78	0.00111	0.0491
GO:0022612	gland morphogenesis	85	6	1.1	5.44	0.00113	0.0495
GO:0043588	skin development	153	8	1.99	4.03	0.00114	0.05
