# Supplementary material for: Transcriptomic Profile of Canine DH82 Macrophages Infected by Leishmania infantum Promastigotes with Different Virulence Behavior
Source: Int J Mol Sci. 2022 Jan 27;23(3):1466. doi: 10.3390/ijms23031466 (PMC8835757; doi:10.3390/ijms23031466)
Supplement: Supplementary file 1 [file ijms-23-01466-s001.zip › Supplementary Table S8.xlsx]

## Sheet: Up- and downregulated genes
Supplementay Table S8. KEGG pathways enriched in L. infantum BCN150-infected DH82 cells versus noninfected cells
Pathway	Description	Nº of DEGs in BCN-NI	Pathway size	FDR
map04640	Hematopoietic cell lineage	6 of 83		0.0156
map04015	Rap1 signaling pathway	9 of 193		0.0156
map04151	PI3K-Akt signaling pathway	12 of 319		0.0156

## Sheet: Upregulated genes
Supplementay Table S8. KEGG pathways enriched in L. infantum BCN150-infected DH82 cells versus noninfected cells
Pathway	Description	Nº of DEGs in BCN-NI	Pathway size	FDR
map04370	VEGF signaling pathway	4	51	0.0216
map05219	Bladder cancer	3	39	0.0459
map05211	Renal cell carcinoma	4	62	0.0289
map05205	Proteoglycans in cancer	7	183	0.0177
map05206	MicroRNAs in cancer	5	137	0.0384
map04151	PI3K-Akt signaling pathway	8	319	0.0289

## Sheet: Downregulated genes
Supplementay Table S8. KEGG pathways enriched in L. infantum BCN150-infected DH82 cells versus noninfected cells
Pathway	Description	Nº of DEGs in BCN-NI	Pathway size	FDR
map04621	NOD-like receptor signaling pathway	5	129	0.0165
map04015	Rap1 signaling pathway	5	193	0.0493
