# Supplementary material for: Transcriptomic Profile of Canine DH82 Macrophages Infected by Leishmania infantum Promastigotes with Different Virulence Behavior
Source: Int J Mol Sci. 2022 Jan 27;23(3):1466. doi: 10.3390/ijms23031466 (PMC8835757; doi:10.3390/ijms23031466)
Supplement: Supplementary file 1 [file ijms-23-01466-s001.zip › Supplementary Table S9.xlsx]

## Sheet: Up- and downregulated genes
Supplementay Table S9. KEGG pathways enriched in L. infantum BOS1FL1-infected DH82 cells versus noninfected cells
Pathway	Description	Nº of DEGs in BOS-NI	Pathway size	FDR
map04151	PI3K-Akt signaling pathway	20	319	4.8e-06
map04510	Focal adhesion	12	184	0.00098
map05165	Human papillomavirus infection	15	282	0.00098
map05205	Proteoglycans in cancer	12	183	0.00098
map05200	Pathways in cancer	19	475	0.0012
map05412	Arrhythmogenic right ventricular cardiomyopathy (ARVC)	7	64	0.0014
map05410	Hypertrophic cardiomyopathy (HCM)	7	70	0.0021
map04015	Rap1 signaling pathway	11	193	0.0022
map04360	Axon guidance	10	164	0.0023
map05206	MicroRNAs in cancer	9	134	0.0023
map05414	Dilated cardiomyopathy (DCM)	7	74	0.0023
map04014	Ras signaling pathway	11	212	0.0032
map04640	Hematopoietic cell lineage	7	83	0.0032
map04010	MAPK signaling pathway	12	273	0.0061
map04514	Cell adhesion molecules (CAMs)	8	126	0.0061
map04621	NOD-like receptor signaling pathway	8	129	0.0061
map04810	Regulation of actin cytoskeleton	10	197	0.0061
map05164	Influenza A	8	134	0.007
map04370	VEGF signaling pathway	5	51	0.0084
map04512	ECM-receptor interaction	6	76	0.0084
map04670	Leukocyte transendothelial migration	7	106	0.0084
map05323	Rheumatoid arthritis	6	76	0.0084
map04064	NF-kappa B signaling pathway	6	84	0.0109
map04380	Osteoclast differentiation	7	115	0.0109
map05167	Kaposi's sarcoma-associated herpesvirus infection	8	152	0.011
map05133	Pertussis	5	62	0.0158
map05211	Renal cell carcinoma	5	62	0.0158
map04066	HIF-1 signaling pathway	6	94	0.0161
map04060	Cytokine-cytokine receptor interaction	9	208	0.0174
map04630	Jak-STAT signaling pathway	7	136	0.0207
map01521	EGFR tyrosine kinase inhibitor resistance	5	76	0.0304
map04071	Sphingolipid signaling pathway	6	110	0.0304
map04620	Toll-like receptor signaling pathway	5	79	0.0334
map05161	Hepatitis B	6	123	0.0464
map04145	Phagosome	6	125	0.0485
map04217	Necroptosis	6	126	0.0489

## Sheet: Upregulated genes
Supplementay Table S9. KEGG pathways enriched in L. infantum BOS1FL1-infected DH82 cells versus noninfected cells
Pathway	Description	Nº of DEGs in BOS-NI	Pathway size	FDR
map04370	VEGF signaling pathway	4	51	0.0185
map05219	Bladder cancer	3	39	0.0305
map05323	Rheumatoid arthritis	4	76	0.0305
map04640	Hematopoietic cell lineage	4	83	0.0305
map05206	MicroRNAs in cancer	6	134	0.0185
map04066	HIF-1 signaling pathway	4	94	0.0305
map04668	TNF signaling pathway	4	99	0.0323
map05205	Proteoglycans in cancer	6	183	0.0233
map05167	Kaposi's sarcoma-associated herpesvirus infection	5	152	0.0305
map04060	Cytokine-cytokine receptor interaction	6	208	0.0305
map04151	PI3K-Akt signaling pathway	8	319	0.022
map05165	Human papillomavirus infection	7	282	0.0305

## Sheet: Downregulated genes
Supplementay Table S9. KEGG pathways enriched in L. infantum BOS1FL1-infected DH82 cells versus noninfected cells
Pathway	Description	Nº of DEGs in BOS-NI	Pathway size	FDR
map04978	Mineral absorption	3	38	0.0375
map05412	Arrhythmogenic right ventricular cardiomyopathy (ARVC)	4	64	0.027
map04670	Leukocyte transendothelial migration	6	106	0.0058
map05410	Hypertrophic cardiomyopathy (HCM)	4	70	0.0323
map04514	Cell adhesion molecules (CAMs)	7	126	0.0045
map04621	NOD-like receptor signaling pathway	7	129	0.0045
map05414	Dilated cardiomyopathy (DCM)	4	74	0.0365
map04512	ECM-receptor interaction	4	76	0.0375
map01521	EGFR tyrosine kinase inhibitor resistance	4	76	0.0375
map05164	Influenza A	6	134	0.0133
map04360	Axon guidance	7	164	0.0071
map04510	Focal adhesion	8	184	0.0045
map04015	Rap1 signaling pathway	8	193	0.0049
map04217	Necroptosis	5	126	0.0375
map04151	PI3K-Akt signaling pathway	12	319	0.0017
map04014	Ras signaling pathway	8	212	0.0067
map04810	Regulation of actin cytoskeleton	7	197	0.0164
map05205	Proteoglycans in cancer	6	183	0.0375
map05200	Pathways in cancer	14	475	0.0022
map05165	Human papillomavirus infection	8	282	0.027
